# Supplementary material for: A MALDI-TOF MS library for rapid identification of human commensal gut bacteria from the class Clostridia
Source: Front Microbiol. 2023 Feb 21;14:1104707. doi: 10.3389/fmicb.2023.1104707 (PMC9990839; doi:10.3389/fmicb.2023.1104707)
Supplement: Supplementary file 1 [file Table_1.XLSX]

## Sheet: Sheet1
	Species	Homotypic synonym	Original strain designation	Source of strain	Reference	Type stain	16S rRNA gene sequence	bp	Bacteria culture media / incubation time / temperature	Atm	Sample preparation method for MALDI-TOF	Spectra acquired	Spectra available after analysis
90	Enterocloster clostridioformis	Clostridium clostridioforme	2_1_49FAA / HM-306	Bei Resources		No	AGAGTTTGATCCTGGCTCAGGATGAACGCTGGCGGCGTGCCTAACACATGCAAGTCGAACGAAGCAATTA AGATGAAGTTTTCGGATGGAATCTTGATTGACTGAGTGGCGGACGGGTGAGTAACGCGTGGATAACCTGC CTCACACTGGGGGATAACAGTTAGAAATGACTGCTAATACCGCATAAGCGCACAGTGCCGCATGGCAGTG TGTGAAAAACTCCGGTGGTGTGAGATGGATCCGCGTCTGATTAGCCAGTTGGCGGGGTAACGGCCCACCA AAGCGACGATCAGTAGCCGACCTGAGAGGGTGACCGGCCACATTGGGACTGAGACACGGCCCAAACTCCT ACGGGAGGCAGCAGTGGGGAATATTGCACAATGGGCGAAAGCCT…	1520 bp	BHII Agar / 3 days / 37 °C	Anaerobic	ethanol-formic acid extraction	30	23
126	Ruminococcus bromii		ATCC 27255	ATCC		Yes	TCGAACGGAANTGTTTTGAAAGATTTCTTCGGAATGAATTTGATTTAGTTTAGTGGCGGACGGGTGAGTA ACGCGTGAGTAACCTGCCTTCAAGAGGGGGATAACATTCTGAAAAGAATGCTAATACCGCATGACATATC GGAACCACATGGTTCTGATATCAAAGATTTTATCGCTTGAAGATGGACTCGCGTCCGATTAGTTAGTTGG TGAGGTAACGGCTCACCAAGACCGCGATCGGTAGCCGGACTGAGAGGTTGAACGGCCACATTGGGACTGA GACACGGCCCAGACTCCTACGGGAGGCAGCAGTGGGGGATATTGCGCAATGGGGGCAACCCTGACGCACC AACGCCGCGTGAAGGATGAAGGTTTTCGGATTGTAAACTTCTTT…	1380 bp	BHII Agar / 3 days / 37 °C	Anaerobic	ethanol-formic acid extraction	28	20
45	Blautia producta		ATCC 27340	ATCC		Yes	AGAGTTTGATCCTGGCTCAGGATGAACGCTGGCGGCGTGCTTAACACATGCAAGTCGAGCGAAGCACTAA GACGGATTTCTTCGGATTGAAGTCTTTGTGACTGAGCGGCGGACGGGTGAGTAACGCGTGGGTAACCTGC CTCATACAGGGGGATAACAGTTAGAAATGACTGCTAATACCGCATAAGCGCACAGGACCGCATGGTCTGG TGTGAAAAACTCCGGTGGTATGAGATGGACCCGCGTCTGATTAGCTAGTTGGAGGGGTAACGGCCCACCA AGGCGACGATCAGTAGCCGGCCTGAGAGGGTGAACGGCCACATTGGGACTGAGACACGGCCCAGACTCCT ACGGGAGGCAGCAGTGGGGAATATTGCACAATGGGGGAAACCCT…	1429 bp	BHII Agar / 4 days / 37 °C	Anaerobic	ethanol-formic acid extraction	30	22
132	Ruminococcus torques	Mediterraneibacter torques	ATCC 27756 / VPI B2-51	ATCC		Yes	CTCAGGATGAACGCTGGCGGCGTGCCTAACACATGCAAGTCGAGCGAAGCACTTTGCTTAGATTCTTCGG ATGAAGAGGATTGTGACTGAGCGGCGGACGGGTGAGTAACGCGTGGGTAACCTGCCTCATACAGGGGGAT AACAGTTAGAAATGACTGCTAATACCGCATAAGACCACAGCACCGCATGGTGCGGGGGTAAAAACTCCGG TGGTATGAGATGGACCCGCGTCTGATTAGCTAGTTGGTAAGGTAACGGCTTACCAAGGCGACGATCAGTA GCCGACCTGAGAGGGTGACCGGCCACATTGGGACTGAGACACGGCCCAAACTCCTACGGGAGGCAGCAGT GGGGAATATTGCACAATGGGGGAAACCCTGATGCAGCGACGCCG…	1418 bp	mGAM Agar / 3 days / 37 °C	Anaerobic	ethanol-formic acid extraction	30	27
71	Coprococcus comes		ATCC 27758	ATCC		Yes	GATGAACGCTGGCGGCGTGCTTAACACATGCAAGTCGAACGAAGCACTTATMCTTGATTCTTCGGATGAA GRGGTTTGTGACTGAGTGGCGGACGGGTGAGTAACGCGTGGGTAACCTGCCTCATACAGGGGGATAACAG TTAGAAATGACTGCTAATACCGCATAAGACCACRGAGCCGCATGGCTCGGTGGGAAAAACTCCGGTGGTA TGAGATGGACCCGCGTCTGATTAGGTAGTTGGTGGGGTAACGGCCTACCAAGCCAACGATCAGTAGCCGA CCTGAGAGGGTGACCGGCCACATTGGGACTGAGACACGGCCCAAACTCCTACGGGAGGCAGCAGTGGGGA ATATTGCACAATGGGGGAAACCCTGATGCAGCGACGCCGCGTGA…	1453 bp	BHII Agar / 4 days / 37 °C	Anaerobic	ethanol-formic acid extraction	30	26
69	Coprococcus catus		ATCC 27761 / VPI C6-61	ATCC		Yes	GGCGCGCCTAACACATGCAAGTCGAACGGACGATGAAGAGCTTGCTTTTCAAAGTTAGTGGCGGACGGGT GAGTAACGCGTGGGTAACCTGCCTCATACAGGGGAATAGCAGCTGGAAACGGCTGATAAAACCGCATAAG CNCACAGTGCCGCATGGCACAGTGTGAAAAACTCCGGTGGTATGAGATGGACCCGCGTCTGATTAGCTTG TTGGCGGGGTAACGGCCCACCAAGGCGACGATCAGTAGCCGGCCTGAGAGGGTGATCGGCCACATTGGGA CTGAGACACGGCCCAAACTCCTACGGGAGGCAGCAGTGGGGAATATTGCACAATGGGGGAAACCCTGATG CAGCGACGCCGCGTGAAGGAAGAAGTATCTCGGTATGTAAACTT…	1315 bp	BHII Agar / 3 days / 37 °C	Anaerobic	ethanol-formic acid extraction	23	20
134	Ruminococcus gnavus	Mediterraneibacter gnavus	ATCC 29149	ATCC		Yes	TGAACGCTGGCGGCGTGCTTAACACATGCAAGTCGAGCGAAGCACCTTGACGGATTTCTTCGGATTGAAG CCTTGGTGACTGAGCGGCGGACGGGTGAGTAACGCGTGGGTAACCTGCCTCATACAGGGGGATAACAGTT GGAAACGNCTGCTAATACCGCATAAGCGCACAGTACCGCATGGTACGGTGTGAAAAACTCCGGTGGTATG AGATGGACCCGCGTCTGATTAGGTAGTTGGTGGGGTAACGGCCTACCAAGCCGACGATCAGTAGCCGACC TGAGAGGGTGACCGGCCACATTGGGACTGAGACACGGCCCAAACTCCTACGGGAGGCAGCAGTGGGGAAT ATTGCACAATGGGGGAAACCCTGATGCAGCGACGCCGCGTGAGC…	1481 bp	BHII Agar / 4 days / 37 °C	Anaerobic	ethanol-formic acid extraction	29	25
129	Ruminococcus lactaris	Mediterraneibacter lactaris	ATCC 29176	ATCC		Yes	CGGCGTGCTTNACMCRTGCGAGTCGAGCGAAGCACTTAGGWAAGATTCTTCGGATGATTTCCTATTTGAC TGAGCGGCGGACGGGTGAGTAACGCGTGGGTAACCTCCCTCATACAGGGGGATAACAGTTAGAAATGACT GCTAATACCGCATAAGACCACAGCACCGCATGGTGCAGGGGTAAAAACTCCGGTGGTATGAGATGGACCC GCGTCTGATTAGTTAGTTGGTGGGGTAACGGCCTACCAAGGCGACGATCAGTAGCCGACCTGAGAGGGTG ACCGGCCACATTGGGACTGAGACACGGCCCAAACTCCTACGGGAGGCAGNAGNGGGGAATATTGCACAAT GGGGGANACCCTGATGCAGCGACGCCGCGTGAGCGAAGAAGTAT…	1402 bp	BHII Agar / 4 days / 37 °C	Anaerobic	ethanol-formic acid extraction	30	24
20	Blautia coccoides		ATCC 29236 / JCM 1395 / DSM 935	ATCC		Yes	AGAGTTTGATCCTGGCTCAGGATGAACGCTGGCGGCGTGCTTAACACATGCAAGTCGAGCGAAGCGCTAA GACAGATTTCTTCGGATTGAAGTCTTTGTGACTGAGCGGCGGACGGGTGAGTAACGCGTGGGTAACCTGC CTCATACAGGGGGATAACAGTTAGAAATGACTGCTAATACCGCATAAGCGCACAGGACCGCATGGTCTGG TGTGAAAAACTCCGGTGGTATGAGATGGACCCGCGTCTGATTAGCTAGTTGGAGGGGTAACGGCCCACCA AGGCGACGATCAGTAGCCGGCCTGAGAGGGTGAACGGCCACATTGGGACTGAGACACGGCCCAGACTCCT ACGGGAGGCAGCAGTGGGGAATATTGCACAATGGGGGAAACCCT…	1493bp	BHII Agar / 3 days / 37 °C	Anaerobic	ethanol-formic acid extraction	30	20
117	Lacrimispora saccharolytica	Clostridium saccharolyticum	ATCC 35040/ DSM 2544 / NRCC 2533 / WM1	ATCC		Yes	AGAGTTCGATCCTGGCTCAGGATGAACGCTGGCGGCGTGCTTAACACATGCAAGTCGAGCGAAGCACTTT TAAGGAAGTTTTCGGATGGAATTAAAAGTGACTGAGCGGCGGACGGGTGAGTAACGCGTGGGTAACCTGC CTCATACAGGGGGATAACAGTTGGAAACGGCTGCTAATACCGCATAAGCGCACAGTGCTGCATGGCACAG TGTGAAAAACTCCGGTGGTATGAGATGGACCCGCGTCTGATTAGGTAGTTGGTGAGGTAACGGCCCACCA AGCCGACGATCAGTAGCCGACCTGAGAGGGTGACCGGCCACATTGGGACTGAGACACGGCCCAAACTCCT ACGGGAGGCAGCAGTGGGGAATATTGGACAATGGGGGAAACCCT…	1519bp	BHII Agar / 4 days / 37 °C	Anaerobic	ethanol-formic acid extraction	30	20
60	Clostridium scindens		ATCC 35704	ATCC		Yes	GAGAGTTTGATCCTGGCTCAGGATGAACGCTGGCGGCGTGCCTAACACATGCAAGTCGAACGAAGCGCCT GGCCCCGACTTCTTCGGAACGAGGAGCCTTGCGACTGAGTGGCGGACGGGTGAGTAACGCGTGGGCAACC TGCCTTGCACTGGGGGATAACAGCCAGAAATGGCTGCTAATACCGCATAAGACCGAAGCGCCGCATGGCG CGGCGGCCAAAGCCCCGGCGGTGCAAGATGGGCCCGCGTCTGATTAGGTAGTTGGCGGGGTAACGGCCCA CCAAGCCGACGATCAGTAGCCGACCTGAGAGGGTGACCGGCCACATTGGGACTGAGACACGGCCCAGACT CCTACGGGAGGCAGCAGTGGGGAATATTGCACAATGGGGGAAAC…	1529pb	BHII Agar / 4 days / 37 °C	Anaerobic	ethanol-formic acid extraction	30	25
46	Blautia producta		ATCC 43917	ATCC		No	GCACTTAAGTGGATCTCTTCGGATTGAAACTTATTTGACTGAGCGGCGGACGGGTGAGTAACGCGTGGGTAACCTGCCTCATACAGGGGGATAACAGTTAGAAATGGCTGCTAATACCGCATAAGCGCACAGGACCGCATGGTCTGGTGTGAAAAACTCCGGTGGTATGAGATGGACCCGCGTCTGATTAGCTAGTTGGAGGGGTAACGGCCCACCAAGGCRACGATCAGTAGCCGGCCTGAGAGGGTGAACGGCCACATTGGGACTGAGACACGGCCCAGACTCCTACGGGAGGCAGCAGTGGGGAATATTGCACAATGGGGGAAACCCTGATGCAGCGACGCCGCGTGAAGGAAGAAGTATCTCGGTATGTAAACTTCTATCAGCAGGGAAGAAAAT…	1369 bp	BHII Agar / 4 days / 37 °C	Anaerobic	ethanol-formic acid extraction	30	24
128	Ruminococcus lactaris	Mediterraneibacter lactaris	CC59_002D	Bei Resources		No	AGAGTTTGATCCTGGCTCAGGATGAACGCTGGCGGCGTGCTTAACACATGCAAGTCGAGCGAAGCACTTA GGAAAGATTCTTCGGATGATTTCCTATTTGACTGAGCGGCGGACGGGTGAGTAACGCGTGGGTAACCTGC CTCATACAGGGGGATAACAGTTAGAAATGACTGCTAATACCGCATAAGACCACAGCACCGCATGGTGCAG GGGTAAAAACTCCGGTGGTATGAGATGGACCCGCGTCTGATTAGTTAGTTGGTGGGGTAACGGCCTACCA AGGCGACGATCAGTAGCCGACCTGAGAGGGTGACCGGCCACATTGGGACTGAGACACGGCCCAAACTCCT ACGGGAGGCAGCAGTGGGGAATATTGCACAATGGGGGAAACCCT…	1519 bp	BHII Agar / 3 days / 37 °C	Anaerobic	ethanol-formic acid extraction	30	25
15	Anaerotruncus colihominis		CCUG 45055	CCUG		No	AACGGAGCTTACGTTTTGAAGTTTTCGGATGGATGAATGTAAGCTTAGTGGCGGACGGGTGAGTAACACG TGAGCAACCTGCCTTTCAGAGGGGGATAACAGCCGGAAACGGCTGCTAATACCGCATGATGTTGCGGGGG CACATGCCCCTGCAACCAAAGGAGCAATCCGCTGAAAGATGGGCTCGCGTCCGATTAGCCAGTTGGCGGG GTAACGGCCCACCAAAGCGACGATCGGTAGCCGGACTGAGAGGTTGAACGGCCACATTGGGACTGAGACA CGGCCCAGACTCCTACGGGAGGCAGCAGTGGGGGATATTGCACAATGGGCGAAAGCCTGATGCAGCGACG CCGCGTGAGGGAAGACGGTCTTCGGATTGTAAACCTCTGTCTTT…	1365bp	BHII Agar / 4 days / 37 °C	Anaerobic	ethanol-formic acid extraction	30	23
14	Anaerotruncus colihominis		CCUG 65088	CCUG		No	TTTTGAAGTTTTCGGATGGATGAATGTAAGCTTAGTGGCGGACGGGTGAGTAACACGTGAGCAACCTGCCTTTCAGAGGGGGATAACAGCCGGAAACGGCTGCTAATACCGCATGATGTTGCGGGGGCACATGCCCCTGCAACCAAAGGAGCAATCCGCTGAAAGATGGGCTCGCGTCCGATTAGCCAGTTGGCGGGGTAACGGCCCACCAAAGCGACGATCGGTAGCCGGACTGAGAGGTTGAACGGCCACATTGGGACTGAGACACGGCCCAGACTCCTACGGGAGGCAGCAGTGGGGGATATTGCACAATGGGCGAAAGCCTGATGCAGCGACGCCGCGTGAGGGAAGACGGTCTTCGGATTGTAAACCTCTGTCTTTGGGGAAGAAAATGACGGT…	1338bp	BHII Agar / 4 days / 37 °C	Anaerobic	ethanol-formic acid extraction	30	22
13	Anaerotruncus colihominis		CCUG 69734	CCUG		No	TTTTGAAGTTTTCGGATGGATGAATGTAAGCTTAGTGGCGGACGGGTGAGTAACACGTGAGCAACCTGCCTTTCAGAGGGGGATAACAGCCGGAAACGGCTGCTAATACCGCATGATGTTGCGGGGGCACATGCCCCTGCAACCAAAGGAGCAATCCGCTGAAAGATGGGCTCGCGTCCGATTAGCCAGTTGGCGGGGTAACGGCCCACCAAAGCGACGATCGGTAGCCGGACTGAGAGGTTGAACGGCCACATTGGGACTGAGACACGGCCCAGACTCCTACGGGAGGCAGCAGTGGGGGATATTGCACAATGGGCGAAAGCCTGATGCAGCGACGCCGCGTGAGGGAAGACGGTCTTCGGATTGTAAACCTCTGTCTTTGGGGAAGAAAATGACGGT…	1337bp	BHII Agar / 4 days / 37 °C	Anaerobic	ethanol-formic acid extraction	30	20
39	Blautia obeum		CLA-AA-H120	Clavel lab, University of Aachen		No	CGGCAGATTTAGCTGGTTTCTAGTGGCGGACGGGTGAGTAACGCGTGGGTAACCTGCCTTATACAGGGGGATAACAACCAGAAATGGTTGCTAATACCGCATAAGCGCACAGGACCGCATGGTCCGGTGTGAAAAACTCCGGTGGTATAAGATGGACCCGCGTTGGATTAGCTAGTTGGCAGGGTAACGGCCTACCAAGGCGACGATCCATAGCCGGCCTGAGAGGGTGAACGGCCACATTGGGACTGAGACACGGCCCAGACTCCTACGGGAGGCAGCAGTGGGGAATATTGCACAATGGGGGAAACCCTGATGCAGCGACGCCGCGTGAAGGAAGAAGTATCTCGGTATGTAAACTTCTATCAGCAGGGAAGATAGTGACGGTACCTGACTAAGAAG…	1327 bp	BHII Agar / 3 days / 37 °C	Anaerobic	ethanol-formic acid extraction	30	27
123	Roseburia inulinivorans		CLA-AA-H149	Clavel lab, University of Aachen		No	CTGGCTCAGGATGAACGCTGGCGGCGTGCTTAACACATGCAAGTCGAACGAAGCACTTTGATCGATTTCTTCGGAATGAAGTTTTAGTGACTGAGTGGCGGACGGGTGAGTAACGCGTGGGTAACCTGCCTCACACAGGGGGATAACAGTTGGAAACGGCTGCTAATACCGCATAAGCGCACAGTACCGCATGGTACAGTGTGAAAAACTCCGGTGGTGTGAGATGGACCCGCGTCTGATTAGCTAGTTGGCAGGGCAACGGCCTACCAAGGCGACGATCAGTAGCCGACCTGAGAGGGTGACCGGCCACATTGGGACTGAGACACGGCCCAAACTCCTACGGGAGGCAGCAGTGGGGAATATTGCACAATGGGGGAAACCCTGATGCAGCGACGCCGC…	1471 bp	BHII Agar / 3 days / 37 °C	Anaerobic	ethanol-formic acid extraction	30	24
70	Coprococcus comes		CLA-AA-H153	Clavel lab, University of Aachen		No	CTGGCTCAGGATGAACGCTGGCGGCGTGCTTAACACATGCAAGTCGAACGAAGCACTTTTACCTGATTCTTCGGATGAAGGTTTTTGTGACTGAGTGGCGGACGGGTGAGTAACGCGTGGGTAACCTGCCTCATACAGGGGGATAACAGTTAGAAATGACTGCTAATACCGCATAAGACCACGGAGCCGCATGGCTCAGTGGGAAAAACTCCGGTGGTATGAGATGGACCCGCGTCTGATTAGGTAGTTGGTGGGGTAACGGCCTACCAAGCCAACGATCAGTAGCCGACCTGAGAGGGTGACCGGCCACATTGGGACTGAGACACGGCCCAAACTCCTACGGGAGGCAGCAGTGGGGAATATTGCACAATGGGGGAAACCCTGATGCAGCGACGCCGC…	1469 bp	BHII Agar / 4 days / 37 °C	Anaerobic	ethanol-formic acid extraction	30	22
100	Faecalibacterium longum	Faecalibacterium prausnitzii_G	CLA-AA-H163 / DSM 111626	Clavel lab, University of Aachen		No	GAGTGGCGAACGGGTGAGTAACGCGTGAGGAACCTGCCTCAAAGAGGGGGACAACAGTTGGAAACGACTGCTAATACCGCATAAGCCCACGGCTCGGCATCGAGCAGAGGGAAAAGGAGTGATCCGCTTTGAGATGGCCTCGCGTCCGATTAGCTAGTTGGTGAGGTAACGGCCCACCAAGGCGACGATCGGTAGCCGGACTGAGAGGTTGAACGGCCACATTGGGACTGAGACACGGCCCAGACTCCTACGGGAGGCAGCAGTGGGGAATATTGCACAATGGGGGAAACCCTGATGCAGCGACGCCGCGTGGAGGAAGAAGGTCTTCGGATTGTAAACTCCTGTTGTTGAGGAAGATAATGACGGTACTCAACAAGGAAGTGACGGCTAACTACGTGC…	1295 bp	mGAM Agar / 3 days / 37 °C	Anaerobic	ethanol-formic acid extraction	30	22
109	Gemmiger formicilis		CLA-AA-H169	Clavel lab, University of Aachen		No	AGCTTGCTTTTCTTAGCTTAGTGGCGAACGGGTGAGTAACGCGTGAGTAACCTGCCCTGGAGTGGGGGACAACAGTTGGAAACGACTGCTAATACCGCATAAGCCCACGGCCCGGCATCGGGCTGAGGGAAAAGGATTTATTCGCTTCAGGATGGACTCGCGTCCAATTAGCTAGTTGGTGAGGTAACGGCCCACCAAGGCGACGATTGGTAGCCGGACTGAGAGGTTGAACGGCCACATTGGGACTGAGACACGGCCCAGACTCCTACGGGAGGCAGCAGTGGGGGATATTGCACAATGGGGGAAACCCTGATGCAGCGACGCCGCGTGGAGGAAGAAGGTTTTCGGATTGTAAACTCCTGTCGTTAGGGACGATAATGACGGTACCTAACAAGAAAG…	1321 bp	SD Agar / 4 days / 37 °C	Anaerobic	ethanol-formic acid extraction	29	22
130	Ruminococcus lactaris	Mediterraneibacter lactaris	CLA-AA-H172	Clavel lab, University of Aachen		No	AGTTTGATCCTGGCTCAGGATGAACGCTGGCGGCGTGCTTAACACATGCAAGTCGAGCGAAGCACTTAGGAAAGATTCTTCGGATGATTTCCTATTTGACTGAGCGGCGGACGGGTGAGTAACGCGTGGGTAACCTGCCTCATACAGGGGGATAACAGTTAGAAATGACTGCTAATACCGCATAAGACCACAGCACCGCATGGTGCAGGGGTAAAAACTCCGGTGGTATGAGATGGACCCGCGTCTGATTAGTTAGTTGGTGGGGTAACGGCCTACCAAGGCGACGATCAGTAGCCGACCTGAGAGGGTGACCGGCCACATTGGGACTGAGACACGGCCCAAACTCCTACGGGAGGCAGCAGTGGGGAATATTGCACAATGGGGGAAACCCTGATGCAG…	1480 bp	BHII Agar / 3 days / 37 °C	Anaerobic	ethanol-formic acid extraction	30	25
131	Ruminococcus torques	Mediterraneibacter torques	CLA-AA-H182	Clavel lab, University of Aachen		No	TGGCTCAGGATGAACGCTGGCGGCGTGCCTAACACATGCAAGTCGAGCGAAGCACTTTGCTTAGATTCTTCGGATGAAGAGGATTGTGACTGAGCGGCGGACGGGTGAGTAACGCGTGGGTAACCTGCCTCATACAGGGGGATAACAGTTAGAAATGACTGCTAATACCGCATAAGACCACAGCACCGCATGGTGCGGGGGTAAAAACTCCGGTGGTATGAGATGGACCCGCGTCTGATTAGCTAGTTGGTAAGGTAACGGCTTACCAAGGCGACGATCAGTAGCCGACCTGAGAGGGTGACCGGCCACATTGGGACTGAGACACGGCCCAAACTCCTACGGGAGGCAGCAGTGGGGAATATTGCACAATGGGGGAAACCCTGATGCAGCGACGCCGCG…	1468 bp	SD Agar / 4 days / 37 °C	Anaerobic	ethanol-formic acid extraction	30	21
7	Anaerobutyricum hallii	Eubacterium hallii	CLA-AA-H202	Clavel lab, University of Aachen		No	CCTGGCTCAGGATGAACGCTGGCGGCGTGCCTAACACATGCAAGTCGAACGAAGCACCTTACGTGATTCTTCGGATGAAGGTTTGGTGACTGAGTGGCGGACGGGTGAGTAACGCGTGGGTAACCTGCCCTGTACAGGGGGATAACAGCTGGAAACGGCTGCTAATACCGCATAAGCGCACGAGGAGACATCTCCTTGTGTGAAAAACTCCGGTGGTACAGGATGGGCCCGCGTCTGATTAGCTGGTTGGCAGGGTAACGGCCTACCAAGGCAACGATCAGTAGCCGGTCTGAGAGGATGAACGGCCACATTGGAACTGAGACACGGTCCAAACTCCTACGGGAGGCAGCAGTGGGGAATATTGCACAATGGGGGAAACCCTGATGCAGCAACGCCGCG…	1408bp	BHII Agar / 4 days / 37 °C	Anaerobic	ethanol-formic acid extraction	30	20
127	Ruminococcus bromii		CLA-AA-H216	Clavel lab, University of Aachen		No	CTCAGGACGAACGCTGGCGGCGTGCCTAACACATGCAAGTCGAACGGAACTGTTTTGAAAGATTTCTTCGGAATGAATTTGATTTAGTTTAGTGGCGGACGGGTGAGTAACGCGTGAGTAACCTGCCTTCAAGAGGGGGATAACATTCTGAAAAGAATGCTAATACCGCATGATATATCGGAACCACATGGTTCTGATATCAAAGATTTTATCGCTTGAAGATGGACTCGCGTCCGATTAGTTAGTTGGTGAGGTAACGGCTCACCAAGACTGCGATCGGTAGCCGGACTGAGAGGTTGAACGGCCACATTGGGACTGAGACACGGCCCAGACTCCTACGGGAGGCAGCAGTGGGGGATATTGCGCAATGGGGGCAACCCTGACGCAGCAACGCCGCGT…	1457 bp	SD Agar / 4 days / 37 °C	Anaerobic	ethanol-formic acid extraction	30	20
98	Faecalibacterium prausnitzii		CLA-AA-H222	Clavel lab, University of Aachen		No	TGGCTCAGGACGAACGCTGGCGGCGCGCCTAACACATGCAAGTCGAACGAGCGAGAGAAAGCTTGCTTTCTCAAGCGAGTGGCGAACGGGTGAGTAACGCGTGAGGAACCTGCCTCAAAGAGGGGGACAACAGTTGGAAACGACTGCTAATACCGCATAAGCCCACGACCCGGCATCGGGTAGAGGGAAAAGGAGCAATCCGCTTTGAGATGGCCTCGCGTCCGATTAGCTAGTTGGTGAGGTAACGGCTCACCAAGGCGACGATCGGTAGCCGGACTGAGAGGTTGAACGGCCACATTGGGACTGAGACACGGCCCAGACTCCTACGGGAGGCAGCAGTGGGGAATATTGCACAATGGGGGAAACCCTGATGCAGCGACGCCGCGTGGAGGAAGAAGG…	1448 bp	SD Agar / 4 days / 37 °C	Anaerobic	ethanol-formic acid extraction	30	22
83	Dorea longicatena		CLA-AA-H262	Clavel lab, University of Aachen		No	CTCAGGATGAACGCTGGCGGCGTGCTTAACACATGCAAGTCGAGCGAAGCACTTAGGAAAGATTCTTCGGATGATGTCCTTTGTGACTGAGCGGCGGACGGGTGAGTAACGCGTGGGTAACCTGCCTCATACAGGGGGATAACAGTTAGAAATGACTGCTAATACCGCATAAGACCACGGTACCGCATGGTACAGTGGTAAAAACTCCGGTGGTATGAGATGGACCCGCGTCTGATTAGGTAGTTGGTGGGGTAACGGCCTACCAAGCCGACGATCAGTAGCCGACCTGAGAGGGTGACCGGCCACATTGGGACTGAGACACGGCCCAGACTCCTACGGGAGGCAGCAGTGGGGAATATTGCACAATGGAGGAAACTCTGATGCAGCGACGCCGCGTGA…	1461 bp	BHII Agar / 3 days / 37 °C	Anaerobic	ethanol-formic acid extraction	30	26
78	Dorea formicigenerans		CLA-AA-H264	Clavel lab, University of Aachen		No	AGCGAAGCACTTAAGTTTGATTCTTCGGATGAAGACTTTTGTGACTGAGCGGCGGACGGGTGAGTAACGCGTGGGTAACCTGCCTCATACAGGGGGATAACAGTTAGAAATGGCTGCTAATACCGCATAAGACCACAGTACTGCATGGTACAGTGGTAAAAACTCCGGTGGTATGAGATGGACCCGCGTCTGATTAGGTAGTTGGTGAGGTAACGGCCCACCAAGCCGACGATCAGTAGCCGACCTGAGAGGGTGACCGGCCACATTGGGACTGAGACACGGCCCAGACTCCTACGGGAGGCAGCAGTGGGGAATATTGCACAATGGGCGAAAGCCTGATGCAGCGACGCCGCGTGAAGGATGAAGTATTTCGGTATGTAAACTTCTATCAGCAGGGAA…	1367 bp	BHII Agar / 4 days / 37 °C	Anaerobic	ethanol-formic acid extraction	30	23
113	Lachnospira eligens	Eubacterium eligens	CLA-JM-H6	Clavel lab, University of Aachen		No	TCCTGGCTCAGGATGAACGCTGGCGGCGTGCTTAACACATGCAAGTCGAACGAAGCATTTAGAACAGATTACTTCGGTTTGAAGTTCTTTATGACTGAGTGGCGGACGGGTGAGTAACGCGTGGGTAACCTGCCTTGTACTGGGGGATAGCAGCTGGAAACGGCTGGTAATACCGCATAAGCGCACAATGTTGCATGACATGGTGTGAAAAACTCCGGTGGTATAAGATGGACCCGCGTCTGATTAGCTAGTTGGTGAGATAACAGCCCACCAAGGCGACGATCAGTAGCCGACCTGAGAGGGTGACCGGCCACATTGGGACTGAGACACGGCCCAGACTCCTACGGGAGGCAGCAGTGGGGAATATTGCACAATGGAGGAAACTCTGATGCAGCGACG…	1475 bp	SD Agar / 3 days / 37 °C	Anaerobic	ethanol-formic acid extraction	30	25
99	Faecalibacterium prausnitzii		CLA-JM-H7	Clavel lab, University of Aachen		No	CTGGCTCAGGACGAACGCTGGCGGCGCGCCTAACACATGCAAGTCGAACGAGCGAGAGAGAGCTTGCTTTCTCAAGCGAGTGGCGAACGGGTGAGTAACGCGTGAGGAACCTGCCTCAAAGAGGGGGACAACAGTTGGAAACGACTGCTAATACCGCATAAGCCCACGACCCGGCATCGGGTAGAGGGAAAAGGAGCAATCCGCTTTGAGATGGCCTCGCGTCCGATTAGCTAGTTGGTGAGGTAATGGCCCACCAAGGCGACGATCGGTAGCCGGACTGAGAGGTTGAACGGCCACATTGGGACTGAGACACGGCCCAGACTCCTACGGGAGGCAGCAGTGGGGAATATTGCACAATGGGGGAAACCCTGATGCAGCGACGCCGCGTGGAGGAAGAAG…	1451 bp	mGAM Agar / 3 days / 37 °C	Anaerobic	ethanol-formic acid extraction	30	26
138	Sellimonas intestinalis		DSM 103502 / BR72	DSM		Yes	GACAGTGACTGAGCGGCGGACGGGTGAGTAACGCGTGGGCAACCTGCCTCATACAGGGGGATAACAGTTA GAAATGACTGCTAATACCGCATAAGCGCACAGGACCGCATGGTGTAGTGTGAAAAACTCCGGTGGTATGA GATGGACCCGCGTCTGATTAGGTAGTTGGTGGGGTAAAGGCCTACCAAGCCGACGATCAGTAGCCGACCT GAGAGGGTGACCGGCCACATTGGGACTGAGACACGGCCCAAACTCCTACGGGAGGCAGCAGTGGGGAATA TTGCACAATGGGGGAAACCCTGATGCAGCGACGCCGCGTGAAGGAAGAAGTATTTCGGTATGTAAACTTC TATCAGCAGGGAAGAAGATGACGGTACCTGAGTAAGAAGCACCG…	1345 bp	SD Agar / 4 days / 37 °C	Anaerobic	ethanol-formic acid extraction	30	29
48	Blautia schinkii		DSM 10518	DSM		Yes	TGAACGCTGGCGGCGTGCTTAACACATGCAAGTCGANCGGAGATTGATTTAACAGAGACTTCGGTTGAAG TTGTTCTGATCTTAGTGGCGGACGGGTGAGTAACGCGTGGGTAACCTGCCTTGTACTGGGGGATAACAGC CAGAAATGACTGCTAATACCGCATAAGCGCACNGGACCGCATGNTCTNGTGTGAAAAACTCCGGTGGTAC AAGATGGACCCGCGTTGGATTAGCTAGTTGGCAGGGCAGAGGCCTACCAAGGCGACGATCCATAGCCGGC CTGAGAGGGTGAACGGCCACATTGGGACTGAGACACGGCCCAGACTCCTACGGGAGGCAGCAGTGGGGAA TATTGCACAATGGGGGNAACCCTGATGCAGCGACGCCGCGTGAA…	1482 bp	BHII Agar / 4 days / 37 °C	Anaerobic	ethanol-formic acid extraction	30	21
97	Faecalibacterium prausnitzii		DSM 107838	DSM		No	TTTATAAAGAGTTTGATCCTGGCTCAGGACGAACGCTGGCGGCGCGCCTAACACATGCAAGTCGAACGAG CGAGAGGAGGTTTACTTTCTCAAGCGAGTGGCGAACGGGTGAGTAACGCGTGAGGAACCTGCCTCAAAGA GGGGGACAACAGTTGGAAACGACTGCTAATACCGCATAAGCCCACGACCCGGCATCGGGTAGAGGGAAAA GGAGCAATCCGCTTTGAGATGGCCTCGCGTCCGATTAGCTAGTTGGTGAGGTAATGGCCCACCAAGGCGA CGATCGGTAGCCGGACTGAGAGGTTGAACGGCCACATTGGGACTGAGACACGGCCCAGACTCCTACGGGA GGCAGCAGTGGGGAATATTGCACAATGGGGGAAACCCTGATGCA…	1518 bp	SD Agar / 4 days / 37 °C	Anaerobic	ethanol-formic acid extraction	30	22
112	Lachnospira eligens	Eubacterium eligens	DSM 108064 / H1-24	DSM		No	TTCGGTTTGAAGTTCTTTATGACTGAGTGGCGGACGGGTGAGTAACGCGTGGGTAACCTGCCTTGTACTGGGGGATAGCAGCTGGAAACGGCTGGTAATACCGCATAAGCGCACAATGTTGCATGACATGGTGTGAAAAACTCCGGWGGTATAAGATGGACCCGCGTCTGATTAGCTAGTTGGTGAGATAACAGCCCACCAAGGCGACGATCAGTAGCCGACCTGAGAGGGTGACCGGCCACATTGGGACTGAGACACGGCCCAGACTCCTACGGGAGGCAGCAGTGGGGAATATTGCACAATGGAGGAAACTCTGATGCAGCGACGCCGCGTGAGTGAAGAAGTAATTCGTTATGTAAAGCTCTATCAGCAGGGAAGATAGTGACGGTACCTGACTAA…	1325 bp	BHII Agar / 4 days / 37 °C	Anaerobic	ethanol-formic acid extraction	30	20
67	Clostridium symbiosum		DSM 108200 / H4_29	DSM		No	ATTGACTGAGTGGCGGACGGGKGAGTAACGCGTGGGTWACCTGCCTTGTACTGGGGGACAACAGTTAGAAATGACTGCTAATACCGCATAAGCKCACAGTATCGCATGATACRGTGTGAAAAACTCCGKTGSTACAAGATGSACCCGCGTCTGATTAGCTAGTTGGTAAGRTAACGKCTTACCAAGSCSACSATCAGTAGCCGACCTGAGAGGSTGACCGGCCACATTGGGACTGAGCCACSATCAAAMYCTATACGGSAGGCAGCAGTGKGGAATATTGCACAATGGGCGAAAGCCTGATSCMGCSMCGCCGCGTRAGTGAAKAAKTATTTCGGTATGTAAAGCTCTATCAGCAGGGAAGAAAATSACGGTACCTGACTAASAAGCCCCGGCTAACTA…	1314 bp	BHII Agar / 4 days / 37 °C	Anaerobic	ethanol-formic acid extraction	30	25
133	Ruminococcus gnavus	Mediterraneibacter gnavus	DSM 108212 / H2_28	DSM		No	TGAACGCTGGCGGCGTGCTTAACACATGCAAGTCGAGCGAAGCGCTTTTGCGGATTTCTTCGGATTGAAG CAACTGTGACTGAGCGGCGGACGGGTGAGTAACGCGTGGGTAACCTGCCTCATACAGGGGGGATAACAGT TGGAAACGGCTGCTAATACCGCATAAGCGCACAGTACCGCATGGTACGGTGTGAAAAACTCCGGTGGTAT GAGATGGACCCGCGTCTGATTAGGTAGTTGGTGGGGTAACGGCCTACCAAGCCGACGATCAGTAGCCGAC CTGAGAGGGTGACCGGCCACATTGGGACTGAGACACGGCCCAAACTCCTACGGGAGGCAGCAGTGGGGAA TATTGCACAATGGGGGAAACCCTGATGCAGCGACGCCGCGTGAG…	1470 bp	BHII Agar / 3 days / 37 °C	Anaerobic	ethanol-formic acid extraction	30	22
64	Clostridium symbiosum		DSM 108250 / LT0011	DSM		No	TTAAACATGAGAGTTTGATCCTGGCTCAGGATGAACGCTGGCGGCGTGCCTAACACATGCAAGTCGAACGAAGCGATTTAACGGAAGTTTTCGGATGGAAGTTGAATTGACTGAGTGGCGGACGGGTGAGTAACGCGTGGGTAACCTGCCTTGTACTGGGGGACAACAGTTAGAAATGACTGCTAATACCGCATAAGCGCACAGTATCGCATGATACGGTGTGAAAAACTCCGGTGGTACAAGATGGACCCGCGTCTGATTAGCTAGTTGGTAAGGTAACGGCTTACCAAGGCGACGATCAGTAGCCGACCTGAGAGGGTGACCGGCCACATTGGGACTGAGACACGGCCCAAACTCCTACGGGAGGCAGCAGTGGGGAATATTGCACAATGGGCGAAA…	1541 bp	BHII Agar / 4 days / 37 °C	Anaerobic	ethanol-formic acid extraction	30	28
84	Dorea longicatena		DSM 13814 / CCUG 45247 / JCM 11232	DSM		Yes	AGAGTTTGATCCTGGCTCAGGATGAACGCTGGCGGCGTGCTTAACACATGCAAGTCGAGCGAAGCGCTTT GGAAAGATTCTTCGGATGATTTCCTTTGTGACTGAGCGGCGGACGGGTGAGTAACGCGTGGGTAACCTGC CTCATACAGGGGGATAACAGTTAGAAATGACTGCTAATACCGCATAAGACCACGGTACCGCATGGTACAG TGGTAAAAACTCCGGTGGTATGAGATGGACCCGCGTCTGATTAGGTAGTTGGTGGGGTAACGGCCTACCA AGCCGACGATCAGTAGCCGACCTGAGAGGGTGACCGGCCACATTGGGACTGAGACACGGCCCAGACTCCT ACGGGAGGCAGCAGTGGGGAATATTGCACAATGGAGGAAACTCT…	1493 bp	BHII Agar / 3 days / 37 °C	Anaerobic	ethanol-formic acid extraction	30	26
44	Blautia producta		DSM 14466	DSM		No	AAGCACTTAAGTGGATCTCTTCGGATTGAAACTTATTTGACTGAGCGGCGGACGGGTGAGTAACGCGTGGGTAACCTGCCTCATACAGGGGGATAACAGTTAGAAATGGCTGCTAATACCGCATAAGCGCACAGGACCGCATGGTCTGGTGTGAAAAACTCCGGTGGTATGAGATGGACCCGCGTCTGATTAGCTAGTTGGAGGGGTAACGGCCCACCAAGGCGACGATCAGTAGCCGGCCTGAGAGGGTGAACGGCCACATTGGGACTGAGACACGGCCCAGACTCCTACGGGAGGCAGCAGTGGGGAATATTGCACAATGGGGGAAACCCTGATGCAGCGACGCCGCGTGAAGGAAGAAGTATCTCGGTATGTAAACTTCTATCAGCAGGGAAGAAA…	1364 bp	BHII Agar / 4 days / 37 °C	Anaerobic	ethanol-formic acid extraction	30	26
31	Blautia luti		DSM 14534	DSM		Yes	TTCTAGTGGCGGACGGGTGAGTAACGCGTGGGTAACCTGCCTTATACAGGGGGATAACAGTCAGAAATGA CTGCTAATACCGCATAAGCGCACAGAGCTGCATGGCTCCGGTGTGAAAAACTCCGGTGGTATAAGATGGA CCCGCGTTGGATTAGCTAGTTGGTGAGGTAACGGCCCACCAAGGCGACGATCCATAGCCGGCCTGAGAGG GTGAACGGCCACATTGGGACTGAGACACGGCCCAGACTCCTACGGGAGGCAGCAGTGGGGAATATTGCAC AATGGGGGAAACCCTGATGCAGCGACGCCGCGTGAAGGAAGAAGTATCTCGGTATGTAAACTTCTATCAG CAGGGAAGAAAATGACGGTACCTGACTAAGAAGCCCCGGCTAAC…	1335 bp	BHII Agar / 4 days / 37 °C	Anaerobic	ethanol-formic acid extraction	30	23
96	Eubacterium ramulus		DSM 15684 / ATCC 29099	DSM		Yes	TTTATGAGAGTTTGATCCTGGCTCAGGATGAACGCTGGCGGCGTGCTTAACACATGCAAGTCGAACGAAG CACTTTACCTGATTTCCTTCGGGGATGATTGTTCTGTGACTGAGTGGCGGACGGGTGAGTAACGCGTGGA TAACCTGCCTCACACAGGGGGATAACAGTTGGAAACGRCTGCTAATACCGCATAAGCGCACAGCACCGCA TGGTGCAGTGTGAAAAACTCCGGTGGTGTGAGATGGATCCGCGTCTGATTAGCTTGTTGGCGGGGTAACG GCCCACCAAGGCGACGATCAGTAGCCGGCCTGAGAGGGCGACCGGCCACATTGGGACTGAGACACGGCCC NGNCTCCTACGGGAGGCAGCAGTGGGGAATATTGCACAATGGGG…	1474 bp	BHII Agar / 4 days / 37 °C	Anaerobic	ethanol-formic acid extraction	30	22
110	Intestinibacter bartletti	Clostridium bartlettii	DSM 16795 /ATCC BAA 827 / WAL 16138	DSM		Yes	AGGATGAACGCTGGCGGCGTGCCTAACACATGCAAGTCGAGCGATTNTCTTCGGAGAAGAGCGGCGGACG GGTGAGTAACGCGTGGGTAACCTGCCCTGTACACACGGATAACATACCGAAAGGTATGCTAATACGGGAT AACATAAGAAATTCGCATGTTTTTCTTATCAAAGCTCCGGCGGTACAGGATGGACCCGCGTCTGATTAGC TAGTTGGTGAGGTAACGGCTCACCAAGGCGACGATCAGTAGCCGACCTGAGAGGGTGATCGGCCACATTG GAACTGAGACACGGTCCAAACTCCTACGGGAGGCAGCAGTGGGGAATATTGCACAATGGGCGAAAGCCTG ATGCAGCAACGCCGCGTGAGCGATGAAGGCCTTCGGGTCGTAAA…	1429 bp	BHII Agar / 5 days / 37 °C	Anaerobic	ethanol-formic acid extraction	29	22
119	Roseburia faecis		DSM 16840 / M72/1	DSM		Yes	GATGAACGCTGGCGGCGTGCTTAACACATGCAAGTCGAACGAAGCACTCTATTTGATTTTCTTCGGAAAT GAAGATTTTGTGACTGAGTGGCGGACGGGTGAGTAACGCGTGGGTAACCTGCCTCATACAGGGGGATAAC AGTTGGAAACGACTGCTAATACCGCATAAGCGCACAGGATCGCATGATCCGGTGTGAAAAACTCCGGTGG TATGAGATGGACCCGCGTCTGATTAGCCAGTTGGCAGGGTAACGGCCTACCAAAGCGACGATCAGTAGCC GACCTGAGAGGGTGACCGGCCACATTGGGACTGAGACACGGCCCAAACTCCTACGGGAGGCAGCAGTGGG GAATATTGCACAATGGGGGAAACCCTGATGCAGCGACGCCGCGT…	1456 bp	BHII Agar / 4 days / 37 °C	Anaerobic	ethanol-formic acid extraction	30	26
124	Roseburia inulinivorans		DSM 16841	DSM		Yes	TTGATCCTGGCTCAGGATGAACGCTGGCGGCGTGCTTAACACATGCAAGTCGAACGAAGCACTTTTACAG ATTTCTTCGGAATGAAGTTTTAGTGACTGAGTGGCGGACGGGTGAGTAACGCGTGGGTAACCTGCCTCAC ACAGGGGGATAACAGTTGGAAACGGCTGCTAATACCGCATAAGCGCACAGTACCGCATGGTACAGTGTGA AAAACTCCGGTGGTGTGAGATGGACCCGCGTCTGATTAGCTAGTTGGCAGGGCAACGGCCTACCAAGGCG ACGATCAGTAGCCGACCTGAGAGGGTGACCGGCCACATTGGGACTGAGACACGGCCCAAACTCCTACGGG AGGCAGCAGTGGGGAATATTGCACAATGGGGGAAACCCTGATGC…	1454 bp	BHII Agar / 3 days / 37 °C	Anaerobic	ethanol-formic acid extraction	30	26
16	Anaerotruncus colihominis		DSM 17241 / CCUG 45055 / WAL 14565	DSM		Yes	TTATCAAAGAGTTTGATCCTGGCTCAGGACGAACGCTGGCGGCGCGCCTAACACATGCAAGTCGAACGGA GCTTACGTTTTGAAGTTTTCGGATGGACGAATGTAAGCTTAGTGGCGGACGGGTGAGTAACACGTGAGCA ACCTGCCTTTCAGAGGGGGATAACAGCCGGAAACGGCTGCTAATACCGCATGATGTTGCGGGGGCACATG CCCCTGCAACCAAAGGAGCAATCCGCTGAAAGATGGGCTCGCGTCCGATTAGCCAGTTGGCGGGGTAACG GCCCACCAAAGCGACGATCGGTAGCCGGACTGAGAGGTTGAACGGCCACATTGGGACTGAGACACGGCCC AGACTCCTACGGGAGGCAGCAGTGGGGGATATTGCACAATGGGC…	1525bp	BHII Agar / 4 days / 37 °C	Anaerobic	ethanol-formic acid extraction	30	22
1	Agathobacter rectalis	Eubacterium rectale	DSM 17629	DSM		No	GGTGAGTAACGCGTGGGTAACCTGCCTTGTACAGGGGGATAACAGTTGGAAACGGCTGCTAATACCGCATAAGCGCACRGCATCGCATGATGCAGTGTGAAAAACTCCGGTGGTATAAGATGGACCCGCGTTGGATTAGCTAGTTGGTGAGGTAACGGCCCACCAAGGCGACGATCCATAGCCGACCTGAGAGGGTGACCGGCCACATTGGGACTGAGACACGGCCCAAACTYATACGGGAGGCAGCAGTGGGGAATATTGCACAATGGGCGAAAGCCTGATGCAGCGACGCCGCGTGAGCGAAGAAGTATTTCGGTATGTAAAGCTCTATCAGCAGGGAAGATAATGACGGTACCTGACTAAGAAGCACCGGCTAAATACGTGCCAGCAGCCGCGGTA…	1305 bp	SD Agar / 4 days / 37 °C	Anaerobic	ethanol-formic acid extraction	30	25
118	Peptostreptococcus stomatis		DSM 17678 / W2278	DSM		Yes	GATGAACGCTGGCGGCGTGCCTAACACATGCAAGTCGAGCGAGGGTTTGCTCAGTATTGAGTATTCTAAG ACTAGAATGTTCAATTCTGAGCAAAACCAAGCGGCGGACGGGTGAGTAACGCGTGGGTAACCTGCCCTAT ACACATGGATAACATACTGAAAAGTTTACTAATACATGATAATATATATTTGCGGCATCGCAGATATATC AAAGTGTTAGCGGTATAGGATGGACCCGCGTCTGATTAGCTAGTTGGTGAGATAACTGCCCACCAAGGCG ACGATCAGTAGCCGACCTGAGAGGGTGATCGGCCACATTGGAACTGAGACACGGTCCAAACTCCTACGGG AGGCAGCAGTGGGGAATATTGCACAATGGGCGAAAGCCTGATGC…	1465 bp	BHII Agar / 4 days / 37 °C	Anaerobic	ethanol-formic acid extraction	29	22
87	Enterocloster aldenensis	Clostridium aldenense	DSM 19262 / CCUG 52204	DSM		Yes	TCCTGGTTGACTGAGTGGCGGACGGGTGAGTAACGCGTGGATAACCTGCCTCACACTGGGGGATAACAGT TAGAAATGGCTGCTAATACCGCATAAGCGCACAGTACCGCATGGTACGGTGTGAAAAACCCAGGTGGTGT GAGATGGATCCGCGTCTGATTAGCCAGTTGGCGGGGTAACGGCCCACCAAAGCGACGATCAGTAGCCGAC CTGAGAGGGTGACCGGCCACATTGGGACTGAGACACGGCCCAAACTCCTACGGGAGGCAGCAGTGGGGAA TATTGCACAATGGGCGCAAGCCTGATGCAGCGACGCCGCGTGAGTGAAGAAGTATCTCGGTATGTAAAGC TCTATCAGCAGGGAAGAAAATGACGGTACCTGACTAAGAAGCCC…	1395bp	BHII Agar / 4 days / 37 °C	Anaerobic	ethanol-formic acid extraction	30	23
53	Blautia wexlerae		DSM 19850	DSM		Yes	CAAGTCGAACGGGAATTANTTTATTGAAACTTCGGTCGATTTAATTTAATTCTAGTGGCGGACGGGTGAG TAACGCGTGGGTAACCTGCCTTATACAGGGGGATAACAGTCAGAAATGGCTGCTAATACCGCATAAGCGC ACAGAGCTGCATGGCTCAGTGTGAAAAACTCCGGTGGTATAAGATGGACCCGCGTTGGATTAGCTTGTTG GTGGGGTAACGGCCCACCAAGGCGACGATCCATAGCCGGCCTGAGAGGGTGAACGGCCACATTGGGACTG AGACACGGCCCAGACTCCTACGGGAGGCAGCAGTGGGGAATATTGCACAATGGGGGAAACCCTGATGCAG CGACGCCGCGTGAAGGAAGAAGTATCTCGGTATGTAAACTTCTA…	1438 bp	BHII Agar / 4 days / 37 °C	Anaerobic	ethanol-formic acid extraction	30	27
54	Blautia wexlerae		DSM 25403	DSM		No	CTAGTGGCGGACGGGTGAGTAACGCGTGGGTAACCTGCCTTATACAGGGGGATAACAGTCAGAAATGGCTGCTAATACCGCATAAGCGCACAGAGCTGCATGGCTCAGTGTGAAAAACTCCGGTGGTATAAGATGGACCCGCGTTGGATTAGCTGGTTGGTGGGGTAACGGCCCACCAAGGCGACGATCCATAGCCGGCCTGAGAGGGTGAACGGCCACATTGGGACTGAGACACGGCCCAGACTCCTACGGGAGGCAGCAGTGGGGAATATTGCACAATGGGGGAAACCCTGATGCAGCGACGCCGCGTGAAGGAAGAAGTATCTCGGTATGTAAACTTCTATCAGCAGGGAAGATAGTGACGGTACCTGACTAAGAAGCCCCGGCTAACTACGTGCC…	1317 bp	BHII Agar / 4 days / 37 °C	Anaerobic	ethanol-formic acid extraction	30	26
106	Fusicatenibacter saccharivorans		DSM 26062 / HT03-11, JCM 18507, YIT 12554	DSM		Yes	TGGCTCAGGATGAACGCTGGCGGCGTGCTTAACACATGCAAGTCGAGCGAAGCAGTTAAGAAGATTYTTC GGATGATTCTTGACTGACTGAGCGGCGGACGGGTGAGTAACGCGTGGGTGACCTGCCCCATACCGGGGGA TAACAGCTGGAAACGGCTGCTAATACCGCATAAGCGCACAGAGCTGCATGGCTCGGTGTGAAAAACTCCG GTGGTATGGGATGGGCCCGCGTCTGATTAGGCAGTTGGCGGGGTAACGGCCCACCAAACCGACGATCAGT AGCCGGCCTGAGAGGGCGACCGGCCACATTGGGACTGAGACACGGCCCAAACTCCTACGGGAGGCAGCAG TGGGGAATATTGCACAATGGGGGAAACCCTGATGCAGCGACGCC…	1423 bp	BHII Agar / 4 days / 37 °C	Anaerobic	ethanol-formic acid extraction	30	20
92	Enterocloster clostridioformis	Clostridium clostridioforme	DSM 26114	DSM		No	AGAGTTTGATCCTGGCTCAGGATGAACGCTGGCGGCGTGCCTAACACATGCAAGTCGAACGAAGCGATTA AGATGAAGTTTTCGGATGGAATCTTGATTGACTGAGTGGCGGACGGGTGAGTAACGCGTGGATAACCTGC CTCACACTGGGGGATAACAGTTAGAAATGACTGCTAATACCGCATAAGCGCACAGTGCCGCATGGCAGTG TGTGAAAAACTCCGGTGGTGTGAGATGGATCCGCGTCTGATTAGCCAGTTGGCGGGGTAACGGCCCACCA AAGCGACGATCAGTAGCCGGCCTGAGAGGGTGACCGGCCACATTGGGACTGAGACACGGCCCAAACTCCT ACGGGAGGCAGCAGTGGGGAATATTGCACAATGGGCGAAAGCCT…	1444bp	BHII Agar / 3 days / 37 °C	Anaerobic	ethanol-formic acid extraction	30	27
21	Blautia faecis		DSM 27629 / M25	DSM		Yes	ATAACAGCCAGAAATGACTGCTAATACCGCATAAGCGCACAGAACCGCATGGTTCGGTGTGAAAAACTCC GGTGGTATAAGATGGACCCGCGTTGGATTAGCTAGTTGGCAGGGCAGCGGCCTACCAAGGCGACGATCCA TAGCCGGCCTGAGAGGGTGAACGGCCACATTGGGACTGAGACACGGCCCAGACTCCTACGGGAGGCAGCA GTGGGGAATATTGCACAATGGGGGAAACCCTGATGCAGCGACGCCGCGTGAAGGAAGAAGTATCTCGGTA TGTAAACTTCTATCAGCAGGGAAGATAATGACGGTACCTGACTAAGAAGCCCCGGCTAACTACGTGCCAG CAGCCGCGGTAATACGTAGGGGGCAAGCGTTATCCGGATTTACT…	1262bp	BHII Agar / 4 days / 37 °C	Anaerobic	ethanol-formic acid extraction	30	21
17	Anaerotruncus colihominis		DSM 28734	DSM		No	CTGGCTCAGGACGAACGCTGGCGGCGCGCCTAACACATGCAAGTCGAACGGGGCTTACATTCTGAAGTTT TCGGATGGACGAGTGTAAGCTTAGTGGCGGACGGGTGAGTAACACGTGAGCAACCTGCCTTTCAGAGGGG GATAACAGCCGGAAACGGCTGCTAATACCGCATGAAGTTGCGGGGACACATGTCCTTGCAACCAAAGGAG CAATCCGCTGAAAGATGGGCTCGCGTCCGATTAGCCAGTTGGCGGGGTAACGGCCCACCAAAGCGACGAT CGGTAGCCGGACTGAGAGGTTGAACGGCCACATTGGGACTGAGACACGGCCCAGACTCCTACGGGAGGCA GCAGTGGGGGATATTGCACAATGGGCGAAAGCCTGATGCAGCGA…	1414 bp	BHII Agar / 4 days / 37 °C	Anaerobic	ethanol-formic acid extraction	28	24
66	Clostridium symbiosum		DSM 29356 / SRB539-5-G-R	DSM		No	CTGGCTCAGGATGAACGCTGGCGGCGTGCCTAACACATGCAAGTCGAACGAAGCAATTTAACGGAAGTTT TCGGATGGAAGTTGAATTGACTGAGTGGCGGACGGGTGAGTAACGCGTGGGTAACCTGCCTTGTACTGGG GGACAACAGTTAGAAATGACTGCTAATACCGCATAAGCGCACAGTATCGCATGATACAGTGTGAAAAACT CCGGTGGTACAAGATGGACCCGCGTCTGATTAGCTAGTTGGTAAGGTAACGGCTTACCAAGGCGACGATC AGTAGCCGACCTGAGAGGGTGACCGGCCACATTGGGACTGAGACACGGCCCAAACTCCTACGGGAGGCAG CAGTGGGGAATATTGCACAATGGGCGAAAGCCTGATGCAGCGAC…	1430 bp	BHII Agar / 4 days / 37 °C	Anaerobic	ethanol-formic acid extraction	30	25
41	Blautia producta		DSM 2950	DSM		Yes	AGAGTTTGATCCTGGCTCAGGATGAACGCTGGCGGCGTGCTTAACACATGCAAGTCGAGCGAAGCACTAA GACGGATTTCTTCGGATTGAAGTCTTTGTGACTGAGCGGCGGACGGGTGAGTAACGCGTGGGTAACCTGC CTCATACAGGGGGATAACAGTTAGAAATGACTGCTAATACCGCATAAGCGCACAGGACCGCATGGTCTGG TGTGAAAAACTCCGGTGGTATGAGATGGACCCGCGTCTGATTAGCTAGTTGGAGGGGTAACGGCCCACCA AGGCGACGATCAGTAGCCGGCCTGAGAGGGTGAACGGCCACATTGGGACTGAGACACGGCCCAGACTCCT ACGGGAGGCAGCAGTGGGGAATATTGCACAATGGGGGAAACCCT…	1493 bp	BHII Agar / 4 days / 37 °C	Anaerobic	ethanol-formic acid extraction	30	20
8	Anaerostipes hadrus		DSM 3319	DSM		Yes	TGGCTCAGGATGAACGCTGGCGGCGTGCTTAACACATGCAAGTCGAACGAAGCTGCTTAACTGATCTTCT TCGGAATTGACGTTTTGTAGACTGAGTGGCGGACGGGTGAGTAACGCGTGGGCAACCTGCCCTGTACAGG GGGATAACAGTCAGAAATGACTGCTAATACCGCATAAGACCACAGCACCGCATGGTGCAGGGGTAAAAAC TCCGGTGGTACAGGATGGACCCGCGTCTGATTAGCTGGTTGGTGAGGTAACGGCTCACCAAGGCGACGAT CAGTAGCCGGCTTGAGAGAGTGAACGGCCACATTGGGACTGAGACACGGCCCAAACTCCTACGGGAGGCA GCAGTGGGGAATATTGCACAATGGGGGAAACCCTGATGCAGCGA…	1515 bp	BHII Agar / 4 days / 37 °C	Anaerobic	ethanol-formic acid extraction	30	21
6	Anaerobutyricum hallii	Eubacterium hallii	DSM 3353 / ATCC27751	DSM		Yes	TTTATTTGAGAGTTTGATCCTGGCTCAGGATGAACGCTGGCGGCGTGCCTAACACATGCAAGTCGAACGA AGCACCTTACCWGATTCTTCGGATGAAAGWYTGGTGACTGAGTGGCGGACGGGTGAGTAACGCGTGGGTA ACCTGCCCTGTACAGGGGGATAACAGCTGGAAACGGCTGCTAATACCGCATAAGCGCACGAGGAGACATC TCCTTGTGTGAAAAACTCCGGTGGTACAGGATGGGCCCGCGTCTGATTAGCTGGTTGGCAGGGTAACGGC CTACCAAGGCAACGATCAGTAGCCGGTCTGAGAGGATGAACGGCCACATTGGAACTGAGACACGGTCCAA ACTCCTACGGGAGGCAGCAGTGGGGAATATTGCACAATGGGGGA…	1479 bp	BHII Agar / 3 days / 37 °C	Anaerobic	ethanol-formic acid extraction	30	23
111	Lachnospira eligens	Eubacterium eligens	DSM 3376 / ATCC 27750	DSM		Yes	AGAGTTTGATCCTGGCTCAGGATGAACGCTGGCGGCGTGCTTAACACATGCAAGTCGAACGAAGCATTTA GAACAGATTACTTCGGTTTGAAGTTCTTTATGACTGAGTGGCGGACGGGTGAGTAACGCGTGGGTAACCT GCCTTGTACTGGGGGATAGCAGCTGGAAACGGCTGGTAATACCGCATAAGCGCACAATGTTGCATGACAT GGTGTGAAAAACTCCGGTGGTATAAGATGGACCCGCGTCTGATTAGCTAGTTGGTGAGATAACAGCCCAC CAAGGCGACGATCAGTAGCCGACCTGAGAGGGTGACCGGCCACATTGGGACTGAGACACGGCCCAGACTC CTACGGGAGGCAGCAGTGGGGAATATTGCACAATGGAGGAAACT…	1519 bp	BHII Agar / 4 days / 37 °C	Anaerobic	ethanol-formic acid extraction	30	27
43	Blautia producta		DSM 3507	DSM		No	TTATCAGAGAGTTTGATCCTGGCTCAGGATGAACGCTGGCGGCGTGCTTAACACATGCAAGTCGAGCGAA GCACTTGAACGGATTTCTTCGGATTGAAGTTTTTGTGACTGAGCGGCGGACGGGTGAGTAACGCGTGGGT AACCTGCCTCATACAGGGGGATAACAGTTAGAAATGGCTGCTAATACCGCATAAGCGCACAGGACCGCAT GGTCTGGTGTGAAAAACTCCGGTGGTATGAGATGGACCCGCGTCTGATTAGCTAGTTGGAGGGGTAACGG CCCACCAAGGCGACGATCAGTAGCCGGCCTGAGAGGGTGAACGGCCACATTGGGACTGAGACACGGCCCA GACTCCTACGGGAGGCAGCAGTGGGGAATATTGCACAATGGGGG…	1533 bp	BHII Agar / 4 days / 37 °C	Anaerobic	ethanol-formic acid extraction	30	28
101	Faecalicatena fissicatena		DSM 3598 / ATCC 33661, JCM 31501, NCIB 10446	DSM		Yes	TTTGATCCTGGCTCAGGATGAACGCTGGCGGCGTGCTTAACACATGCAAGTCGAGCGAAGCACTTTACTT TGATTTCTTCGGAATGAAGAGTGTTGTGACTGAGCGGCGGACGGGTGAGTAACGCGTGGGTAACCTGCCT CATACAGGGGGATAACAGTTAGAAATGACTGCTAATACCGCATAAGACCACAGTACCGCATGGTACAGTG GGAAAAACTCCGGTGGTATGAGATGGACCCGCGTCTGATTAGCTAGTTGGTAAGGTAACGGCTTACCAAG GCGACGATCAGTAGCCGACCTGAGAGGGTGACCGGCCACATTGGGACTGAGACACGGCCCAAACTCCTAC GGGAGGCAGCAGTGGGGAATATTGCACAATGGGGGAAACCCTGA…	1522 bp	BHII Agar / 4 days / 37 °C	Anaerobic	ethanol-formic acid extraction	30	23
79	Dorea formicigenerans		DSM 3992 / ATCC 27755	DSM		Yes	TTAAACGAGAGTTTGATCCTGGCTCAGGATGAACGCTGGCGGCGTGCTTAACACATGCAAGTCGAGCGAA GCACATAAGTTTGATTCTTCGGATGAAGACTTTTGTGACTGAGCGGCGGACGNNNGAGTAACGCGTGGGT AACCTGCCTCATACAGGGGGATAACAGYTAGAAATGGCTGCTAATACCGCATAAGACCACAGTACTGCAT GGTACAGTGNNNAAAACTCCGGTGGTATGAGATGGACCCGCGTCTGATTAGGTAGTTGGTGAGGTAACGG CCCACCNAGCCGACGATCAGTAGCCGACCTGAGAGGGTGACCGGCCACATTGGGACTGAGACACGGCCNN GACTCCTACGGGAGGCAGCAGTGGGGAATATTGCACAATGGGCG…	1479 bp	BHII Agar / 4 days / 37 °C	Anaerobic	ethanol-formic acid extraction	30	26
59	Clostridium scindens		DSM 5676 / ATCC 35704 / 19, VPI 13733	DSM		Yes	GAGAGTTTGATCCTGGCTCAGGATGAACGCTGGCGGCGTGCCTAACACATGCAAGTCGAACGAAGCGCCT GGCCCCGACTTCTTCGGAACGAGGAGCCTTGCGACTGAGTGGCGGACGGGTGAGTAACGCGTGGGCAACC TGCCTTGCACTGGGGGATAACAGCCAGAAATGGCTGCTAATACCGCATAAGACCGAAGCGCCGCATGGCG CGGCGGCCAAAGCCCCGGCGGTGCAAGATGGGCCCGCGTCTGATTAGGTAGTTGGCGGGGTAACGGCCCA CCAAGCCGACGATCAGTAGCCGACCTGAGAGGGTGACCGGCCACATTGGGACTGAGACACGGCCCAGACT CCTACGGGAGGCAGCAGTGGGGAATATTGCACAATGGGGGAAAC…	1529bp	SD Agar / 4 days / 37 °C	Anaerobic	ethanol-formic acid extraction	30	22
57	Clostridium leptum		DSM 753	DSM		Yes	CGACGCTGGCGGCGTGCCTAACACATGCAAGTCGAACGGAGTTAAATTCGACACCCGAGTATCCGGCCGG GAGGCGGGGTGCTGGGGGTTGGATTTAACTTAGTGGCGGACGGGTGAGTAACGCGTGAGTAACCTGCCTT TCAGAGGGGGATAACGTTCTGAAAAGAACGCTAATACCGCATAACATCAATTTATCGCATGATAGGTTGA TCAAAGGAGCAATCCGCTGGAAGATGGACTCGCGTCCGATTAGCCAGTTGGCGGGGTAACGGCCCACCAA AGCGACGATCGGTAGCCGGACTGAGAGGTTGAACGGCCACATTGGGACTGAGACACGGCCCAGACTCCTA CGGGAGGCAGCAGTGGGGGATATTGCACAATGGGGGAAACCCTG…	1505bp	Schaedler 4 days / 37 °C	Anaerobic	ethanol-formic acid extraction	30	21
91	Enterocloster clostridioformis	Clostridium clostridioforme	DSM 933 / T90 / ATCC25337	DSM		Yes	GAACATGAGAGTTTGATCCTGGCTCAGGATCAACGCTGGCGGCGTGCCTAACACATGCAAGTCGAACGAA GCAATTAAGATGAAGTTTTCGGATGGAATCTTGATTGACTGAGTGGCGGACGGGTGAGTAACGCGTGGAT AACCTGCCTCACACTGGGGGATAACAGTTAGAAATGACTGCTAATACCGCATAAGCGCACAGTGCCGCAT GGCAGTGTGTGAAAAACTCCGGTAGTGTGAGATGGATCCGCGTCTGATTAGCCAGTTGGCGGGGTAACGG CCCACCAAAGCGACGATCAGTAGCCGACCTGAGAGGGTGACCGGCCACATTGGGACTGAGACACGGCCCA AACTCCTACGGGAGGCAGCAGTGGGGAATATTGCACAATGGGCG…	1476bp	BHII Agar / 3 days / 37 °C	Anaerobic	ethanol-formic acid extraction	28	24
65	Clostridium symbiosum		DSM 934 / ATCC 14940	DSM		Yes	AAACATGAGAGTTTGATCCTGGCTCAGGATGAACGCTGGCGGCGTGCCTAACACATGCAAGTCGAACGAA GCGATTTAACGGAAGTTTTCGGATGGAAGTTGAATTGACTGAGTGGCGGACGGGTGAGTAACGCGTGGGT AACCTGCCTTGTACTGGGGGACAACAGTTAGAAATGACTGCTAATACCGCATAAGCGCACAGTATTGCAT GATACAGTGTGAAAAACTCCGGTGGTACAAGATGGACCCGCGTCTGATTAGCTAGTTGGTAAGGTAACGG CTTACCAAGGCGACGATCAGTAGCCGACCTGAGAGGGTGACCGGCCACATTGGGACTGAGACACGGCCNN AACTCCTACGGGAGGCAGCAGTGGGGAATATTGCACAATGGGCG…	1478 bp	BHII Agar / 4 days / 37 °C	Anaerobic	ethanol-formic acid extraction	30	23
114	Lacrimispora celerecrescens	Clostridium celerecrescens	DSM105336	DSM		No	AGAGTTTGATCCTGGCTCAGGATGAACGCTGGCGGCGTGCTTAACACATGCAAGTCGAGCGAAGCGATTT CAAGGAAGTTTTCGGATGGAATTGAAATTGACTTAGCGGCGGACGGGTGAGTAACGCGTGGGTAACCTGC CTCATACAGGGGGATAACAGTTGGAAACGGCTGCTAATACCGCATAAGCACACAGTGCCGCATGGTACGG TGTGAAAAACTCCGGTGGTATGAGATGGACCCGCGTCTGATTAGGTAGTTGGTGAGGTAACGGCCCACCA AGCCGACGATCAGTAGCCGACCTGAGAGGGTGACCGGCCACATTGGGACTGAGACACGGCCCAAACTCCT ACGGGAGGCAGCAGTGGGGAATATTGGACAATGGGGGAAACCCT…	1439bp	BHII Agar / 4 days / 37 °C	Anaerobic	ethanol-formic acid extraction	30	22
94	Enterocloster clostridioformis	Clostridium clostridioforme	HM-317 / WAL-7855	Bei Resources		No	CCCCAGTTACCTGCCCCGCCTTCGGCAGCTCCCTCCTTTCGGTTGGGTCACTGACTTCGGGCGTTGCTGA CTCCCATGGTGTGACGGGCGGTGTGTACAAGACCCGGGAACGTATTCACCGCGACATTCTGATTCGCGAT TACTAGCGATTCCAGCTTCGTGTAGTCGGGTTGCAGACTACAGTCCGAACTGGGACGTTATTTTTGGGAT TTGCTCCACATCACTGTCTCGCTTCCCTTTGTTTACGCCATTGTAGCACGTGTGTAGCCCAAATCATAAG GGGCATGATGATTTGACGTCATCCCCACCTTCCTCCAGGTTATCCCTGGCAGTCTCCCTAGAGTGCCCAC CTTCACGTGCTGGCTACTAAGGATAAGGGTTGCGCTCGTTGCGG…	1437 bp	BHII Agar / 3 days / 37 °C	Anaerobic	ethanol-formic acid extraction	30	23
62	Clostridium scindens		JCM 10422	JCM		No	CTGGCGGCGTGCCTAACACATGCAAGTCGAACGAAGCGCTGGCCCCGACTTCTTCGGAACGAGGAGCCTT GCGACTGAGTGGCGGACGGGTGAGTAACGCGTGGGCAACCTGCCTTGCACTGGGGGATAACAGCCAGAAA TGGCTGCTAATACCGCATAAGACCGAAACGCCGCATGGCGCGGCGGCCAAAGCCCCGGCGGTGCAAGATG GGCCCGCGTCTGATTAGGTAGTTGGCGGGGTAACGGCCCACCAAGCCGACGATCAGTAGCCGACCTGAGA GGGTGACCGGCCACATTGGGACTGAGACACGGCCCAGACTCCTACGGGAGGCAGCAGTGGGGAATATTGC ACAATGGGGGAAACCCTGATGCAGCGACGCCGCGTGAAGGATGA…	1406 bp	BHII Agar / 4 days / 37 °C	Anaerobic	ethanol-formic acid extraction	30	24
63	Clostridium scindens		JCM 10423	JCM		No	GGATGAAGCGCTGGCGGCGTGCCTAACACATGCAAGTCGAACGAAGCGCTTCCGCCTGATTTTCTTGGAG ATGAAGGCGGCTGCGACTGAGTGGCGGACGGGTGAGTAACGCGTGGGCAACCTGCCTTGCACTGGGGGAT AACAGCCAGAAATGGCTGCTAATACCGCATAAGACCGAAACGCCGCATGGCGCAGCGGCCAAAGCCCCGG CGGTGCAAGATGGGCCCGCGTCTGATTAGGTAGTTGGCGGGGTAACGGCCCACCAAGCCGACGATCAGTA GCCGACCTGAGAGGGTGACCGGCCACATTGGGACTGAGACACGGCCCAGACTCCTACGGGAGGCAGCAGT GGGGAATATTGCACAATGGGGGAAACCCTGATGCAGCGACGCCG…	1439 bp	BHII Agar / 4 days / 37 °C	Anaerobic	ethanol-formic acid extraction	30	22
115	Lacrimispora celerecrescens	Clostridium celerecrescens	JCM 15734T / DSM 5628	JCM		Yes	GGCTCAGGATGAACGCGGGCGGCGTGCTTAACACATGCAAGTCGAGCGAAGCGATTTCAAGGAAGTTTTC GGACGGAATTGAAATTGACTGAGCGGCGGACGGGTGAGTAACGCGTGGGTAACCTGCCYTCATACAGGGG GATAACAGTKGGAAACGACTGCTAATACCGCATAAGCACACAGTGCCGCATGGTACGGKTGTGAAAAACT CCGGKTGGTATGAGATGGACCCGCGTCTGATTAGGTAGTTGGTGAGGTAACGGCCCACCAAGCCGACGAT CAGTAGCCGACCTGAGAGGGTGACCGGCCACATTGGGACTGAGACACGGCCCAAACTCCTACGGGAGGCA GCAGTGGGGAATATTGGACAATGGGGGAAACYCTGATCCAGCGA…	1215 bp	BHII Agar / 4 days / 37 °C	Anaerobic	ethanol-formic acid extraction	30	23
120	Roseburia faecis		JCM 31261	JCM		No	CTATTTGATTTTCTTCGGAAATGAAGATTTTGTGACTGAGTGGCGGACGGGTGAGTAACGCGTGGGTAACCTGCCTCATACAGGGGGATAACAGTTGGAAACGACTGCTAATACCGCATAAGCGCACAGGATCGCATGATCCGGTGTGAAAAACTCCGGTGGTATGRGATGGACCCGCGTCTGATTAGCCAGTTGGCAGGGTAACGGCCTACCAAAGCGACGATCAGTAGCCGACCTGAGAGGGTGACCGGCCACATTGGGACTGAGACACRRCCCAAAYTYATACGGGAGGCAGCAGTGGGGAATATTGCACAATGGGGGAAACCCTGATGCAGCGACGCCGCGTGAGCGAAGAAGTATTTCGGTATGTAAAGCTCTATCAGCAGGGAAGAAGAATGA…	1355 bp	BHII Agar / 4 days / 37 °C	Anaerobic	ethanol-formic acid extraction	30	20
122	Roseburia intestinalis		JCM 31262	JCM		No	CTTCGGAATGAAGATTTTGTGACTGAGTGGCGGACGGGTGAGTAACGCGTGGGTAACCTGCCTCATACAGGGGGATAACAGTTGGAAACGACTGCTAATACCGCATAAGCGCACAGGGTCGCATGACCTGGTGTGAAAAACTCCGGTGGTATGAGATGGACCCGCGTCTGATTAGCCAGTTGGTGGGGTAACGGCCTACCAAAGCGACGATCAGTAGCCGACCTGAGAGGGTGACCGGCCACATTGGGACTGAGACACGGCCCAAACTCCTACGGGAGGCAGCAGTGGGGAATATTGCACAATGGGGGAAACCCTGATGCAGCGACGCCGCGTGAGCGAAGAAGTATTTCGGTATGTAAAGCTCTATCAGCAGGGAAGAAGAAATGACGGTACCTGACT…	1337 bp	BHII Agar / 4 days / 37 °C	Anaerobic	ethanol-formic acid extraction	30	27
121	Roseburia hominis		JCM 31337	JCM		No	TTCTTCGGAATGAAGTTTTTGTGACTGAGTGGCGGACGGGTGAGTAACGCGTGGGTAACCTGCCTCATACAGGGGGATAACAGTTGGAAACGACTGCTAATACCGCATAAGCGCACAGGATTGCATGATCCAGTGTGAAAAACTCCGGTGGTATGAGATGGACCCGCGTCTGATTAGCCAGTTGGCGGGGTAACGGCCCACCAAAGCGACGATCAGTAGCCGACCTGAGAGGGTGACCGGCCACATTGGGACTGAGACACGGCCCAAACTCCTACGGGAGGCAGCAGTGGGGAATATTGCACAATGGGGGAAACCCTGATGCAGCGACGCCGCGTGAGCGAAGAAGTATTTCGGTATGTAAAGCTCTATCAGCAGGGAAGAAGAATGACGGTACCTGAC…	1339 bp	BHII Agar / 4 days / 37 °C	Anaerobic	ethanol-formic acid extraction	30	23
88	Enterocloster aldenensis	Clostridium aldenense	MSK.1.13	Pamer lab, University of Chicago	Sorbara, Cell Host Microbe 2020	No	AAACCCTGAAAATTCTAAAAAACAGAAGGCCTGGTTTGGGCCTTTGGATTTGAGAAAATTCAGAACAAAA CCAAGTAATGAAGGTTAAAGATAACTAGCCAAGCTAAGTAGTCTGAAACCTGGAATCAGCTTTTAATTTG AGAGTTTGATCCTGGCTCAGGATGAACGCTGGCGGCGTGCCTAACACATGCAAGTCGAACGAAGCGATTA GGATGAAGTTTTCGGATGGATTCCTGGTTGACTGAGTGGCGGACGGGTGAGTAACGCGTGGATAACCTGC CTCACACTGGGGGATAACAGTTAGAAATGGCTGCTAATACCGCATAAGCGCACAGTACCGCATGGTACGG TGTGAAAAACCCAGGTGGTGTGAGATGGATCCGCGTCTGATTAG…	1686 bp	BHII Agar / 3 days / 37 °C	Anaerobic	ethanol-formic acid extraction	30	24
61	Clostridium scindens		MSK.1.16	Pamer lab, University of Chicago	Sorbara, Cell Host Microbe 2020	No	AGATGTCCGACCTTAAAACAGTAATAACGGGAAGGAATTAGCCAAGAGTTAGTTCTGACCGCGATCACAA CTTTTAACGAGAGTTTGATCCTGGCTCAGGATGAACGCTGGCGGCGTGCCTAACACATGCAAGTCGAACG AAGCGCCTGGCCCCGACTTCTTCGGAACGAGGAGCCTTGCGACTGAGTGGCGGACGGGTGAGTAACGCGT GGGCAACCTGCCTTGCACTGGGGGATAACAGCCAGAAATGGCTGCTAATACCGCATAAGACCGAAGCGCC GCATGGCGCGGCGGCCAAAGCCCCGGCGGTGCAAGATGGGCCCGCGTCTGATTAGGTAGTTGGCGGGGTA ACGGCCCACCAAGCCGACGATCAGTAGCCGACCTGAGAGGGTGA…	1670 bp	BHII Agar / 3 days / 37 °C	Anaerobic	ethanol-formic acid extraction	30	22
89	Enterocloster aldenensis	Clostridium aldenense	MSK.1.17	Pamer lab, University of Chicago	Sorbara, Cell Host Microbe 2020	No	TTAATTTGAGAGTTTGATCCTGGCTCAGGATGAACGCTGGCGGCGTGCCTAACACATGCAAGTCGAACGA AGCGATTAGGATGAAGTTTTCGGATGGATTCCTGGTTGACTGAGTGGCGGACGGGTGAGTAACGCGTGGA TAACCTGCCTCACACTGGGGGATAACAGTTAGAAATGGCTGCTAATACCGCATAAGCGCACAGTACCGCA TGGTACGGTGTGAAAAACCCAGGTGGTGTGAGATGGATCCGCGTCTGATTAGCCAGTTGGCGGGGTAACG GCCCACCAAAGCGACGATCAGTAGCCGACCTGAGAGGGTGACCGGCCACATTGGGACTGAGACACGGCCC AAACTCCTACGGGAGGCAGCAGTGGGGAATATTGCACAATGGGC…	1543 bp	BHII Agar / 3 days / 37 °C	Anaerobic	ethanol-formic acid extraction	30	25
139	Sellimonas intestinalis		MSK.1.19	Pamer lab, University of Chicago	Sorbara, Cell Host Microbe 2020	No	TTACGAGAGTTTGATCCTGGCTCAGGATGAACGCTGGCGGCGTGCCTAACACATGCAAGTCGAGCGAAGC GCTGTTTTCAGAATCTTCGGAGGAAGAGGACAGTGACTGAGCGGCGGACGGGTGAGTAACGCGTGGGCAA CCTGCCTCATACAGGGGGATAACAGTTAGAAATGACTGCTAATACCGCATAAGCGCACAGGACCGCATGG TGTAGTGTGAAAAACTCCGGTGGTATGAGATGGACCCGCGTCTGATTAGGTAGTTGGTGGGGTAAAGGCC TACCAAGCCGACGATCAGTAGCCGACCTGAGAGGGTGACCGGCCACATTGGGACTGAGACACGGCCCAAA CTCCTACGGGAGGCAGCAGTGGGGAATATTGCACAATGGGGGAA…	1536 bp	SD Agar / 4 days / 37 °C	Anaerobic	ethanol-formic acid extraction	28	24
140	Sellimonas intestinalis		MSK.1.20	Pamer lab, University of Chicago	Sorbara, Cell Host Microbe 2020	No	TTACGAGAGTTTGATCCTGGCTCAGGATGAACGCTGGCGGCGTGCCTAACACATGCAAGTCGAGCGAAGC GCTGTTTTCAGAATCTTCGGAGGAAGAGGACAGTGACTGAGCGGCGGACGGGTGAGTAACGCGTGGGCAA CCTGCCTCATACAGGGGGATAACAGTTAGAAATGACTGCTAATACCGCATAAGCGCACAGGACCGCATGG TGTAGTGTGAAAAACTCCGGTGGTATGAGATGGACCCGCGTCTGATTAGGTAGTTGGTGGGGTAAAGGCC TACCAAGCCGACGATCAGTAGCCGACCTGAGAGGGTGACCGGCCACATTGGGACTGAGACACGGCCCAAA CTCCTACGGGAGGCAGCAGTGGGGAATATTGCACAATGGGGGAA…	1536 bp	SD Agar / 4 days / 37 °C	Anaerobic	ethanol-formic acid extraction	28	20
141	Sellimonas intestinalis		MSK.1.21	Pamer lab, University of Chicago	Sorbara, Cell Host Microbe 2020	No	TTACGAGAGTTTGATCCTGGCTCAGGATGAACGCTGGCGGCGTGCCTAACACATGCAAGTCGAGCGAAGC GCTGTTTTCAGAATCTTCGGAGGAAGAGGACAGTGACTGAGCGGCGGACGGGTGAGTAACGCGTGGGCAA CCTGCCTCATACAGGGGGATAACAGTTAGAAATGACTGCTAATACCGCATAAGCGCACAGGACCGCATGG TGTAGTGTGAAAAACTCCGGTGGTATGAGATGGACCCGCGTCTGATTAGGTAGTTGGTGGGGTAAAGGCC TACCAAGCCGACGATCAGTAGCCGACCTGAGAGGGTGACCGGCCACATTGGGACTGAGACACGGCCCAAA CTCCTACGGGAGGCAGCAGTGGGGAATATTGCACAATGGGGGAA…	1536 bp	SD Agar / 4 days / 37 °C	Anaerobic	ethanol-formic acid extraction	30	22
142	Sellimonas intestinalis		MSK.1.24	Pamer lab, University of Chicago	Sorbara, Cell Host Microbe 2020	No	TTACGAGAGTTTGATCCTGGCTCAGGATGAACGCTGGCGGCGTGCCTAACACATGCAAGTCGAGCGAAGC GCTGTTTTCAGAATCTTCGGAGGAAGAGGACAGTGACTGAGCGGCGGACGGGTGAGTAACGCGTGGGCAA CCTGCCTCATACAGGGGGATAACAGTTAGAAATGACTGCTAATACCGCATAAGCGCACAGGACCGCATGG TGTAGTGTGAAAAACTCCGGTGGTATGAGATGGACCCGCGTCTGATTAGGTAGTTGGTGGGGTAAAGGCC TACCAAGCCGACGATCAGTAGCCGACCTGAGAGGGTGACCGGCCACATTGGGACTGAGACACGGCCCAAA CTCCTACGGGAGGCAGCAGTGGGGAATATTGCACAATGGGGGAA…	1591 bp	SD Agar / 4 days / 37 °C	Anaerobic	ethanol-formic acid extraction	30	23
72	Coprococcus comes		MSK.10.14	Pamer lab, University of Chicago	Sorbara, Cell Host Microbe 2020	No	TTTTTAACGAGAGTTTGATCCTGGCTCAGGATGAACGCTGGCGGCGTGCTTAACACATGCAAGTCGAACG AAGCACTTATCTTTGATTCTTCGGATGAAGAGGTTTGTGACTGAGTGGCGGACGGGTGAGTAACGCGTGG GTAACCTGCCTCATACAGGGGGATAACAGTTAGAAATGACTGCTAATACCGCATAAGACCAC GTGGGAAAAACTCCGGTGGTATGAGATGGACCCGCGTCTGATTAGGTAGTTGGTGGGGTAACGGCCTACCAAGCCAACGATCAGTAGCCGACCTGAGAGGGTGACCGGCCACATTGGGACTGAGACACGGCCCAAACTCCTACGGGAGGCAGCAGTGGGGAATATTGCACAATGGGGGAAACCCTGATGCAGCG…	1578 bp	BHII Agar / 3 days / 37 °C	Anaerobic	ethanol-formic acid extraction	23	21
9	Anaerostipes hadrus		MSK.10.27	Pamer lab, University of Chicago	Sorbara, Cell Host Microbe 2020	No	GAACATGAGAGTTTGATCCTGGCTCAGGATGAACGCTGGCGGCGTGCTTAACACATGCAAGTCGAACGAA ACACCTTATTTGATTTTCTTCGGAACTGAAGATTTGGTGATTGAGTGGCGGACGGGTGAGTAACGCGTGG GTAACCTGCCCTGTACAGGGGGATAACAGTCAGAAATGACTGCTAATACCGCATAAGACCACAGCACCGC ATGGTGCAGGGGTAAAAACTCCGGTGGTACAGGATGGACCCGCGTCTGATTAGCTGGTTGGTGAGGTAAC GGCTCACCAAGGCGACGATCAGTAGCCGGCTTGAGAGAGTGAACGGCCACATTGGGACTGAGACACGGCC CAAACTCCTACGGGAGGCAGCAGTGGGGAATATTGCACAATGGG…	1240 bp	BHII Agar / 4 days / 37 °C	Anaerobic	ethanol-formic acid extraction	30	29
107	Fusicatenibacter saccharivorans		MSK.10.29	Pamer lab, University of Chicago	Sorbara, Cell Host Microbe 2020	No	TTTTATCAGAGAGTTTGATCCTGGCTCAGGATGAACGCTGGCGGCGTGCTTAACACATGCAAGTCGAGCG AAGCAGTTAAGAAGATTCTTCGGATGATTCTTGACTGACTGAGCGGCGGACGGGTGAGTAACGCGTGGGT GACCTGCCCCATACCGGGGGATAACAGCTGGAAACGGCTGCTAATACCGCATAAGCGCACAGAGCTGCAT GGCTCGGTGTGAAAAACTCCGGTGGTATGGGATGGGCCCGCGTCTGATTAGGCAGTTGGCGGGGTAACGG CCCACCAAACCGACGATCAGTAGCCGGCCTGAGAGGGCGACCGGCCACATTGGGACTGAGACACGGCCCA AACTCCTACGGGAGGCAGCAGTGGGGAATATTGCACAATGGGGG…	1439 bp	BHII Agar / 3 days / 37 °C	Anaerobic	ethanol-formic acid extraction	30	20
12	Anaerostipes hadrus		MSK.11.2	Pamer lab, University of Chicago	Sorbara, Cell Host Microbe 2020	No	CTGATGCAGCGACGCCGCGTGAGTGAAGAAGTATCTCGGTATGTAAAGCTCTATCAGCAGGGAAGAAAAT GACGGTACCTGACTAAGAAGCCCCGGCTAACTACGTGCCAGCAGCCGCGGTAATACGTAGGGGGCAAGCG TTATCCGGAATTACTGGGTGTAAAGGGTGCGTAGGTGGTATGGCAAGTCAGAAGTGAAAACCCAGGGCTT AACTCTGGGACTGCTTTTGAAACTGTCAGACTGGAGTGCAGGAGAGGTAAGCGGAATTCCTAGTGTAGCG GTGAAATGCGTAGATATTAGGAGGAACATCAGTGGCGAAGGCGGCTTACTGGACTGAAACTGACACTGAG GCACGAAAGCGTGGGGAGCAAACAGGATTAGATACCCTGGTAGT…	1132 bp	BHII Agar / 3 days / 37 °C	Anaerobic	ethanol-formic acid extraction	30	27
85	Dorea longicatena		MSK.11.4	Pamer lab, University of Chicago	Sorbara, Cell Host Microbe 2020	No	TTTAACGAGAGTTTGATCCTGGCTCAGGATGAACGCTGGCGGCGTGCTTAACACATGCAAGTCGAGCGAAGCACTTTGGAAAGATTCTTCGGATGATTTCCTTTGTGACTGAGCGGCGGACGGGTGAGTAACGCGTGGGTAACCTGCCTCATACAGGGGGATAACAGTTAGAAATGACTGCTAATACCGCATAAGACCACGGTACCGCATGGTACAGTGGTAAAAACTCCGGTGGTATGAGATGGACCCGCGTCTGATTAGGTAGTTGGTGGGGTAACGGCCTACCAAGCCGACGATCAGTAGCCGACCTGAGAGGGTGACCGGCCACATTGGGACTGAGACACGGCCCAGACTCCTACGGGAGGCAGCAGTGGGGAATATTGCACAATGGAGGAAACT…	1595 bp	BHII Agar / 3 days / 37 °C	Anaerobic	ethanol-formic acid extraction	30	27
22	Blautia faecis		MSK.11.45	Pamer lab, University of Chicago	Sorbara, Cell Host Microbe 2020	No	GTGTGAAAAACTCCGGTGGTATAAGATGGACCCGCGTTGGATTAGCTAGTTGGCAGGGCAGCGGCCTACC AAGGCGACGATCCATAGCCGGCCTGAGAGGGTGAACGGCCACATTGGGACTGAGACACGGCCCAGACTCC TACGGGAGGCAGCAGTGGGGAATATTGCACAATGGGGGAAACCCTGATGCAGCGACGCCGCGTGAAGGAA GAAGTATCTCGGTATGTAAACTTCTATCAGCAGGGAAGATAATGACGGTACCTGACTAAGAAGCCCCGGC TAACTACGTGCCAGCAGCCGCGGTAATACGTAGGGGGCAAGCGTTATCCGGATTTACTGGGTGTAAAGGG AGCGTAGACGGCGCAGCAAGTCTGATGTGAAAGGCAGGGGCTTA…	908 bp	BHII Agar / 3 days / 37 °C	Anaerobic	ethanol-formic acid extraction	30	26
74	Coprococcus comes		MSK.11.53	Pamer lab, University of Chicago	Sorbara, Cell Host Microbe 2020	No	TATCCGGATTTACTGGGTGTAAAGGGAGCGTAGACGGCTGTGTAAGTCTGAAGTGAAAGCCCGGGGCTCA ACCCCGGGACTGCTTTGGAAACTATGCAGCTAGAGTGTCGGAGAGGTAAGTGGAATTCCCAGTGTAGCGG TGAAATGCGTAGATATTGGGAGGAACACCAGTGGCGAAGGCGGCTTACTGGACGATGACTGACGTTGAGG CTCGAAAGCGTGGGGAGCAAACAGGATTAGATACCCTGGTAGTCCACGCCGTAAACGATGACTACTAGGT GTCGGGGAGCAAAGCTCTTCGGTGCCGCAGCAAACGCAATAAGTAGTCCACCTGGGGAGTACGTTCGCAA GAATGAAACTCAAAGGAATTGACGGGGACCCGCACAAGCGGTGG…	934 bp	BHII Agar / 3 days / 37 °C	Anaerobic	ethanol-formic acid extraction	23	20
135	Ruminococcus gnavus	Mediterraneibacter gnavus	MSK.11.9	Pamer lab, University of Chicago	Sorbara, Cell Host Microbe 2020	No	TTTAACGAGAGTTTGATCCTGGCTCAGGATGAACGCTGGCGGCGTGCTTAACACATGCAAGTCGAGCGAA GCACCTTGACGGATTTCTTCGGATTGAAGCCTTGGTGACTGAGCGGCGGACGGGTGAGTAACGCGTGGGT AACCTGCCTCATACAGGGGGATAACAGTTGGAAACGGCTGCTAATACCGCATAAGCGCACAGTACCGCAT GGTACGGTGTGAAAAACTCCGGTGGTATGAGATGGACCCGCGTCTGATTAGGTAGTTGGTGGGGTAACGG CCTACCAAGCCGACGATCAGTAGCCGACCTGAGAGGGTGACCGGCCACATTGGGACTGAGACACGGCCCA AACTCCTACGGGAGGCAGCAGTGGGGAATATTGCACAATGGGGG…	1538 bp	BHII Agar / 3 days / 37 °C	Anaerobic	ethanol-formic acid extraction	30	25
80	Dorea formicigenerans		MSK.13.15	Pamer lab, University of Chicago	Sorbara, Cell Host Microbe 2020	No	TTAAACGAGAGTTTGATCCTGGCTCAGGATGAACGCTGGCGGCGTGCTTAACACATGCAAGTCGAGCGAA GCACATAAGTTTGATTCTTCGGATGAAGACTTTTGTGACTGAGCGGCGGACGGGTGAGTAACGCGTGGGT AACCTGCCTCATACAGGGGGATAACAGTTAGAAATGGCTGCTAATACCGCATAAGACCACAGTACTGCAT GGTACAGTGGTAAAAACTCCGGTGGTATGAGATGGACCCGCGTCTGATTAGGTAGTTGGTGAGGTAACGG CCCACCAAGCCGACGATCAGTAGCCGACCTGAGAGGGTGACCGGCCACATTGGGACTGAGACACGGCCCA GACTCCTACGGGAGGCAGCAGTGGGGAATATTGCACAATGGGCG…	1539 bp	BHII Agar / 3 days / 37 °C	Anaerobic	ethanol-formic acid extraction	30	23
32	Blautia massiliensis		MSK.13.24	Pamer lab, University of Chicago	Sorbara, Cell Host Microbe 2020	No	GAATCAAACATTTTATCAGAGAGTTTGATCCTGGCTCAGGATGAACGCTGGCGGCGTGCTTAACACATGC AAGTCGAACGGGAAACCTTTTATTGAAGCTTCGGCAGATTTAGATTGTTTCTAGTGGCGGACGGGTGAGT AACGCGTGGGTAACCTGCCTTATACAGGGGGATAACAGTCAGAAATGACTGCTAATACCGCATAAGCGCA CAGAGCTGCATGGCTCGGTGTGAAAAACTCCGGTGGTATAAGATGGACCCGCGTTGGATTAGCTAGTTGG TGAGGTAACGGCCCACCAAGGCGACGATCCATAGCCGGCCTGAGAGGGTGAACGGCCACATTGGGACTGA GACACGGCCCAGACTCCTACGGGAGGCAGCAGTGGGGAATATTG…	1551 bp	BHII Agar / 3 days / 37 °C	Anaerobic	ethanol-formic acid extraction	30	25
36	Blautia obeum		MSK.13.37	Pamer lab, University of Chicago	Sorbara, Cell Host Microbe 2020	No	CAGAGAGTTTGATCCTGGCTCAGGATGAACGCTGGCGGCGTGCTTAACACATGCAAGTCGAACGGGAAAC CTATTATTGAAACTTCGGTTGATTTAATTTGTTTCTAGTGGCGGACGGGTGAGTAACGCGTGGGTAACCT GCCCTATACAGGGGGATAACAACCAGAAATGGTTGCTAATACCGCATAAGCGCACGGGACCGCATGGTCC AGTGTGAAAAACTCCGGTGGTATAGGATGGACCCGCGTTGGATTAGCTAGTTGGTGGGGTAACGGCCCAC CAAGGCGACGATCCATAGCCGGCCTGAGAGGGTGAACGGCCACATTGGGACTGAGACACGGCCCAGACTC CTACGGGAGGCAGCAGTGGGGAATATTGCACAATGGGGGAAACC…	1534 bp	BHII Agar / 3 days / 37 °C	Anaerobic	ethanol-formic acid extraction	28	25
108	Fusicatenibacter saccharivorans		MSK.13.41	Pamer lab, University of Chicago	Sorbara, Cell Host Microbe 2020	No	ACATTTTATCAGAGAGTTTGATCCTGGCTCAGGATGAACGCTGGCGGCGTGCTTAACACATGCAAGTCGA GCGAAGCAGTTAAGTTGATTTCTTCGGATTGATTCTTAATTGACTGAGCGGCGGACGGGTGAGTAACGCG TGGGTGACCTGCCCCATACCGGGGGATAACAGCTGGAAACGGCTGCTAATACCGCATAAGCGCACAGAGC TGCATGGCTCAGTGTGAAAAACTCCGGTGGTATGGGATGGGCCCGCGTCTGATTAGGCAGTTGGCGGGGT AACGGCCCACCAAACCGACGATCAGTAGCCGGCCTGAGAGGGCGACCGGCCACATTGGGACTGAGACACG GCCCAAACTCCTACGGGAGGCAGCAGTGGGGAATATTGCACAAT…	1569 bp	BHII Agar / 3 days / 37 °C	Anaerobic	ethanol-formic acid extraction	30	25
2	Agathobacter rectalis	Eubacterium rectale	MSK.13.48	Pamer lab, University of Chicago	Sorbara, Cell Host Microbe 2020	No	AAAGAACATTGATAACTGAACAGTGAGAAACCTTGAAAGATTTTGAGAATCAATCAGAACGCTTCAATGA AAATTGAAGACCTTTAAAACAGTAAATTCAGAATTATCTGAATGAACGAATTAGCCAAGTTTAACTTGAC TGAGATCAACTTTTTAACATGAGAGTTTGATCCTGGCTCAGGATGAACGCTGGCGGCGTGCTTAACACAT GCAAGTCGAACGAAGCACTTTATTTGATTTCCTTCGGGACTGATTATTTTGTGACTGAGTGGCGGACGGG TGAGTAACGCGTGGGTAACCTGCCTTGTACAGGGGGATAACAGTTGGAAACGGCTGCTAATACCGCATAA GCGCACGGCATCGCATGATGCAGTGTGAAAAACTCCGGTGGTAT…	1727 bp	SD Agar / 4 days / 37 °C	Anaerobic	ethanol-formic acid extraction	30	25
23	Blautia faecis		MSK.14.13	Pamer lab, University of Chicago	Sorbara, Cell Host Microbe 2020	No	CTGCTAATACCGCATAAGCGCACAGAACCGCATGGTTCGGTGTGAAAAACTCCGGTGGTATAAGATGGAC CCGCGTTGGATTAGCTAGTTGGCAGGGCAGCGGCCTACCAAGGCGACGATCCATAGCCGGCCTGAGAGGG TGAACGGCCACATTGGGACTGAGACACGGCCCAGACTCCTACGGGAGGCAGCAGTGGGGAATATTGCACA ATGGGGGAAACCCTGATGCAGCGACGCCGCGTGAAGGAAGAAGTATCTCGGTATGTAAACTTCTATCAGC AGGGAAGATAATGACGGTACCTGACTAAGAAGCCCCGGCTAACTACGTGCCAGCAGCCGCGGTAATACGT AGGGGGCAAGCGTTATCCGGATTTACTGGGTGTAAAGGGAGCGT…	1358 bp	BHII Agar / 3 days / 37 °C	Anaerobic	ethanol-formic acid extraction	30	29
102	Faecalicatena fissicatena		MSK.14.16	Pamer lab, University of Chicago	Sorbara, Cell Host Microbe 2020	No	TTTATTATGAGAGTTTGATCCTGGCTCAGGATGAACGCTGGCGGCGTGCTTAACACATGCAAGTCGAGCG AAGCACTCTGCTTTGATTCTTTCGGGATGAAGAGCATTGTGACTGAGCGGCGGACGGGTGAGTAACGCGT GGGTAACCTGCCTCATACAGGGGGATAACAGTTAGAAATGGCTGCTAATACCGCATAAGACCACAGCACC GCATGGTGCAGGGGTAAAAACTCCGGTGGTATGAGATGGACCCGCGTCTGATTAGCTAGTTGGTGGGGTA ACGGCCTACCAAGGCGACGATCAGTAGCCGACCTGAGAGGGTGACCGGCCACATTGGGACTGAGACACGG CCCAAACTCCTACGGGAGGCAGCAGTGGGGAATATTGCACAATG…	1543 bp	BHII Agar / 3 days / 37 °C	Anaerobic	ethanol-formic acid extraction	30	21
55	Blautia wexlerae		MSK.14.2	Pamer lab, University of Chicago	Sorbara, Cell Host Microbe 2020	No	TTTTATCAGAGAGTTTGATCCTGGCTCAGGATGAACGCTGGCGGCGTGCTTAACACATGCAAGTCGAACGGGAAATATTTCATTGAGACTTCGGTGGATTTGATCTATTTCTAGTGGCGGACGGGTGAGTAACGCGTGGGTAACCTGCCTTATACAGGGGGAT TTCTAGTGGCGGACGGGTGAGTAACGCGTGGGTAACCTGCCTTATACAGGGGGATAACAGTCAGAAATGG CTGCTAATACCGCATAAGCGCACAGAGCTGCATGGCTCAGTGTGAAAAACTCCGGTGGTATAAGATGGAC CCGCGTTGGATTAGCTAGTTGGTGGGGTAACGGCCCACCAAGGCGACGATCCATAGCCGGCCTGAGAGGG TGAACGGCCACATTGGGACTGA…	1583 bp	BHII Agar / 3 days / 37 °C	Anaerobic	ethanol-formic acid extraction	30	27
103	Faecalicatena fissicatena		MSK.14.20	Pamer lab, University of Chicago	Sorbara, Cell Host Microbe 2020	No	TTTATTATGAGAGTTTGATCCTGGCTCAGGATGAACGCTGGCGGCGTGCTTAACACATGCAAGTCGAGCG AAGCACTCTGCTTTGATTCTTTCGGGATGAAGAGCATTGTGACTGAGCGGCGGACGGGTGAGTAACGCGT GGGTAACCTGCCTCATACAGGGGGATAACAGTTAGAAATGGCTGCTAATACCGCATAAGACCACAGCACC GCATGGTGCAGGGGTAAAAACTCCGGTGGTATGAGATGGACCCGCGTCTGATTAGCTAGTTGGTGGGGTA ACGGCCTACCAAGGCGACGATCAGTAGCCGACCTGAGAGGGTGACCGGCCACATTGGGACTGAGACACGG CCCAAACTCCTACGGGAGGCAGCAGTGGGGAATATTGCACAATG…	1543 bp	BHII Agar / 3 days / 37 °C	Anaerobic	ethanol-formic acid extraction	30	26
10	Anaerostipes hadrus		MSK.14.23	Pamer lab, University of Chicago	Sorbara, Cell Host Microbe 2020	No	GAACATGAGAGTTTGATCCTGGCTCAGGATGAACGCTGGCGGCGTGCTTAACACATGCAAGTCGAACGAA ACACCTTATTTGATTTTCTTCGGAACTGAAGATTTGGTGATTGAGTGGCGGACGGGTGAGTAACGCGTGG GTAACCTACCCTGTACAGGGGGATAACAGTCAGAAATGACTGCTAATACCGCATAAGACCACAGCACCGC ATGGTGCAGGGGTAAAAACTCCGGTGGTACAGGATGGACCCGCGTCTGATTAGCTGGTTGGTGAGGTAAC GGCTCACCAAGGCGACGATCA GACCCGCGTCTGATTAGCTGGTTGGTGAGGTAACGGCTCACCAAGGCGACGATCAGTAGCCGGCTTGAGA GAGTGAACGGCCACATTGGGAC…	1596 bp	BHII Agar / 3 days / 37 °C	Anaerobic	ethanol-formic acid extraction	30	24
49	Blautia schinkii		MSK.14.32	Pamer lab, University of Chicago	Sorbara, Cell Host Microbe 2020	No	TTTTATCAGAGAGTTTGATCCTGGCTCAGGATGAACGCTGGCGGCGTGCTTAACACATGCAAGTCGAACG GGAATTATTTTATTGAAACTTCGGTCGATATGATTTAATTCTAGTGGCGGACGGGTGAGTAACGCGTGGG TAACCTGCCTTATACAGGGGGATAACAGTCAGAAATGGCTGCTAATACCGCATAAGCGCACAGGACCGCA TGGTCTGGTGTGAAAAACTCCGGTGGTATAAGATGGACCCGCGTTGGATTAGCTTGTTGGCA GTGTGAAAAACTCCGGTGGTATAAGATGGACCCGCGTTGGATTAGCTTGTTGGCAGGGTAACGGCCTACC AAGGCGACGATCCATAGCCGGCCTGAGAGGGTGAACGGCCACATTGGGACTG…	1593 bp	BHII Agar / 3 days / 37 °C	Anaerobic	ethanol-formic acid extraction	23	20
104	Faecalicatena fissicatena		MSK.14.46	Pamer lab, University of Chicago	Sorbara, Cell Host Microbe 2020	No	TTTATTATGAGAGTTTGATCCTGGCTCAGGATGAACGCTGGCGGCGTGCTTAACACATGCAAGTCGAGCG AAGCACTCTGCTTTGATTCTTTCGGGATGAAGAGCATTGTGACTGAGCGGCGGACGGGTGAGTAACGCGT GGGTAACCTGCCTCATACAGGGGGATAACAGTTAGAAATGGCTGCTAATACCGCATAAGACCACAGCACC GCATGGTGCAGGGGTAAAAACTCCGGTGGTATGAGATGGACCCGCGTCTGATTAGCTAGTTGGTGGGGTA ACGGCCTACCAAGGCGACGATCAGTAGCCGACCTGAGAGGGTGACCGGCCACATTGGGACTGAGACACGG CCCAAACTCCTACGGGAGGCAGCAG TTCCTTAGAAAGGAGGTG…	1598 bp	BHII Agar / 3 days / 37 °C	Anaerobic	ethanol-formic acid extraction	30	23
105	Faecalicatena fissicatena		MSK.14.47	Pamer lab, University of Chicago	Sorbara, Cell Host Microbe 2020	No	TTTATTATGAGAGTTTGATCCTGGCTCAGGATGAACGCTGGCGGCGTGCTTAACACATGCAAGTCGAGCGAAGCACTCTGCTTTGATTCTTTCGGGATGAAGAGCATTGTGACTGAGCGGCGGACGGGTGAGTAACGCGTGGGTAACCTGCCTCATACAGGGGGATAACAGTTAGAAATGGCTGCTAATACCGCATAAGACCACAGCACCGCATGGTGCAGGGGTAAAAACTCCGGTGGTATGAGATGGACCCGCGTCTGATTAGCTAGTTGGTGGGGTAACGGCCTACCAAGGCGACGATCAGTAGCCGACCTGAGAGGGTGACCGGCCACATTGGGACTGAGACACGGCCCAAACTCCTACGGGAGGCAGCAGTGGGGAATATTGCACAATGGGGGA…	1598 bp	BHII Agar / 3 days / 37 °C	Anaerobic	ethanol-formic acid extraction	30	24
26	Blautia glucerasea		MSK.14.58	Pamer lab, University of Chicago	Sorbara, Cell Host Microbe 2020	No	TTTATCAGAGAGTTTGATCCTGGCTCAGGATGAACGCTGGCGGCGTGCTTAACACATGCAAGTCGAACGG GAAATACTTTATTGAAACTTCGGTCGATTTAATCTATTTCTAGTGGCGGACGGGTGAGTAACGCGTGGGT AACCTGCCTTATACTGGGGGATAACAGCCAGAAATGGCTGCTAATACCGCATAAGCGCACGGGGCCGCAT GGTCCTGTGTGAAAAACTCCGGTGGTATAAGATGGACCCGCGTTGGATTAGCTAGTTGGCAGGGCAGCGG CCTACCAAGGCGACGATCCATAGCCGGCCTGAGAGGGTGAACGGCCACATTGGGACTGAGACACGGCCCA GACTCCTACGGGAGGCAGCAGTGGGGAATATTGCACAATGGGGG…	1540 bp	BHII Agar / 3 days / 37 °C	Anaerobic	ethanol-formic acid extraction	30	27
136	Ruminococcus gnavus	Mediterraneibacter gnavus	MSK.15.10	Pamer lab, University of Chicago	Sorbara, Cell Host Microbe 2020	No	TTTAACGAGAGTTTGATCCTGGCTCAGGATGAACGCTGGCGGCGTGCTTAACACATGCAAGTCGAGCGAA GCACCTTGACGGATTTCTTCGGATTGAAGCCTTGGTGACTGAGCGGCGGACGGGTGAGTAACGCGTGGGT AACCTGCCTCATACAGGGGGATAACAGTTGGAAACGGCTGCTAATACCGCATAAGCGCACAGTACCGCAT GGTACGGTGTGAAAAACTCCGGTGGTATGAGATGGACCCGCGTCTGATTAGGTAGTTGGTGGGGTAACGG CCTACCAAGCCGACGATCAGTAGCCGACCTGAGAGGGTGACCGGCCACATTGGGACTGAGACACGGCCCA AACTCCTACGGGAGGCAGCAGTGGGGAATATTGCACAATGGGGG…	1538 bp	BHII Agar / 3 days / 37 °C	Anaerobic	ethanol-formic acid extraction	30	28
33	Blautia massiliensis		MSK.15.19	Pamer lab, University of Chicago	Sorbara, Cell Host Microbe 2020	No	TTTTATCAGAGAGTTTGATCCTGGCTCAGGATGAACGCTGGCGGCGTGCTTAACACATGCAAGTCGAACGGGAAACCTTTTATTGAAGCTTCGGCAGATTTAGATTGTTTCTAGTGGCGGACGGGTGAGTAACGCGTGGGTAACCTGCCTTATACAGGGGGATAACAGTCAGAAATGACTGCTAATACCGCATAAGCGCACAGAGCTGCATGGCTCGGTGTGAAAAACTCCGGTGGTATAAGATGGACCCGCGTTGGATTAGCTAGTTGG CGGTGTGAAAAACTCCGGTGGTATAAGATGGACCCGCGTTGGATTAGCTAGTTGGTGAGGTAACGGCCCA CCAAGGCGACGATCCATAGCCGGCCTGAGAGGGTGAACGGCCACATTGGGACTGAGA…	1596 bp	BHII Agar / 3 days / 37 °C	Anaerobic	ethanol-formic acid extraction	28	23
50	Blautia schinkii		MSK.15.25	Pamer lab, University of Chicago	Sorbara, Cell Host Microbe 2020	No	TTTTATCAGAGAGTTTGATCCTGGCTCAGGATGAACGCTGGCGGCGTGCTTAACACATGCAAGTCGAACGGGAATTATTTTATTGAAACTTCGGTCGATATGATTTAATTCTAGTGGCGGACGGGTGAGTAACGCGTGGGTAACCTGCCTTGTACAGGGGGATAACAGTCAGAAATGGCTGCTAATACCGCATAAGCGCACAGGACCGCATGGTCTGGTGTGAAAAACTCCGGTGGTATAAGATGGACCCGCGTTGGATTAGCTTGTTGGCA GTGTGAAAAACTCCGGTGGTATAAGATGGACCCGCGTTGGATTAGCTTGTTGGCAGGGTAACGGCCTACC AAGGCGACGATCCATAGCCGGCCTGAGAGGGTGAACGGCCACATTGGGACTGAGA…	1593 bp	BHII Agar / 3 days / 37 °C	Anaerobic	ethanol-formic acid extraction	30	28
29	Blautia hansenii		MSK.15.26	Pamer lab, University of Chicago	Sorbara, Cell Host Microbe 2020	No	TTTATCAGAGAGTTTGATCCTGGCTCAGGATGAACGCTGGCGGCGTGCTTAACACATGCAAGTCGAGCGA AGCACTTGCCATTGACTCTTCGGAAGATTTGGCATTTGACTGAGCGGCGGACGGGTGAGTAACGCGTGGG TAACCTGCCTCATACAGGGGAATAACAGTTAGAAATGGCTGCTAATGCCGCATAAGCGCACAGGGCCGCA TGGTCCGGTGTGAAAAACTCCGGTGGTATGAGATGGACCCGCGTCTGATTAGGTAGTTGGCGGGGTAATG GCCCACCAAGCCGACGATCAGTAGCCGACCTGAGAGGGTGACCGGCCACATTGGGACTGAGACACGGCCC AGACTCCTACGGGAGGCAGCAGTGGGGAATATTGCACAATGGAG…	1540 bp	BHII Agar / 3 days / 37 °C	Anaerobic	ethanol-formic acid extraction	30	27
11	Anaerostipes hadrus		MSK.15.34	Pamer lab, University of Chicago	Sorbara, Cell Host Microbe 2020	No	GAACATGAGAGTTTGATCCTGGCTCAGGATGAACGCTGGCGGCGTGCTTAACACATGCAAGTCGAACGAA ACACCTTATTTGATTTTCTTCGGAACTGAAGATTTGGTGATTGAGTGGCGGACGGGTGAGTAACGCGTGG GTAACCTGCCCTGTACAGGGGGATAACAGTCAGAAATGACTGCTAATACCGCATAAGACCACAGCACCGC ATGGTGCAGGGGTAAAAACTCCGGTGGTACAGGATGGACCCGCGTCTGATTAGCTGGTTGGTGAGGTAAC GGCTCACCAAGGCGACGATCAGTAGCCGGCTTGAGAGAGTGAACGGCCACATTGGGACTGAGACACGGCC CAAACTCCTACGGGAGGCAGCAGTGGGGAATATTGCACAATGGG…	1541 bp	BHII Agar / 4 days / 37 °C	Anaerobic	ethanol-formic acid extraction	30	23
116	Lacrimispora celerecrescens	Clostridium celerecrescens	MSK.15.50	Pamer lab, University of Chicago	Sorbara, Cell Host Microbe 2020	No	TTTATTTAGAGAGTTTGATCCTGGCTCAGGATGAACGCTGGCGGCGTGCTTAACACATGCAAGTCGAACG AAGCACTTTGGACTGATTCTTCGGATGAAATCCTTAGTGACTGAGTGGCGGACGGGTGAGTAACGCGTGG GTAACCTGCCTCATACAGGGGGATAACAGTTAGAAATGGCTGCTAATACCGCATAAGCGCACGGTACTGC ATGGTACAGTGTGAAAAACTCCGGTGGTATGAGATGGACCCGCGTTGGATTAGCTAGTTGGCAGGGTAAC GGCCTACCAAGGCGACGATCCATAGCCGGCCTGAGAGGGTGGACGGCCACATTGGGACTGAGACACGGCC CAGACTCCTACGGGAGGCAGCAGTGGGGAATATTGCACAATGGG…	1597 bp	BHII Agar / 3 days / 37 °C	Anaerobic	ethanol-formic acid extraction	30	23
73	Coprococcus comes		MSK.16.12	Pamer lab, University of Chicago	Sorbara, Cell Host Microbe 2020	No	TTTAACGAGAGTTTGATCCTGGCTCAGGATGAACGCTGGCGGCGTGCTTAACACATGCAAGTCGAACGAA GCACTTTAACCTGATTCTTCGGATGAAGGTTTTTGTGACTGAGTGGCGGACGGGTGAGTAACGCGTGGGT AACCTGCCTCATACAGGGGGATAACAGTTAGAAATGACTGCTAATACCGCATAAGACCACGGAGCCGCAT GGCTCAGTGGGAAAAACTCCGGTGGTATGAGATGGACCCGCGTCTGATTAGGTAGTTGGTGGGGTAACGG CCTACCAAGCCAACGATCAGTAGCCGACCTGAGAGGGTGACCGGCCACATTGGGACTGAGACACGGCCCA ATCAGTAGCCGACCTGAGAGGGTGACCGGCCACATTGGGACTGA…	1612 bp	BHII Agar / 3 days / 37 °C	Anaerobic	ethanol-formic acid extraction	23	20
3	Agathobacter rectalis	Eubacterium rectale	MSK.16.22	Pamer lab, University of Chicago	Sorbara, Cell Host Microbe 2020	No	TTTAACATGAGAGTTTGATCCTGGCTCAGGATGAACGCTGGCGGCGTGCTTAACACATGCAAGTCGAACG AAGCACTTTATTTGATTTCCTTCGGGACTGATTATTTTGTGACTGAGTGGCGGACGGGTGAGTAACGCGT GGGTAACCTGCCTTGTACAGGGGGATAACAGTTGGAAACGGCTGCTAATACCGCATAAGCGCACAGCATC GCATGATGCAGTGTGAAAAACTCCGGTGGTATAAGATGGACCCGCGTTGGATTAGCTAGTTGGTGAGGTA ACGGCCCACCAAGGCGACGATCCATAGCCGACCTGAGAGGGTGACCGGCCACATTGGGACTGAGACACGG CCCAAACTCCTACGGGAGGCAGCAGTGGGGAATATTGCACAATG…	1543 bp	SD Agar / 4 days / 37 °C	Anaerobic	ethanol-formic acid extraction	30	25
30	Blautia luti		MSK.16.34	Pamer lab, University of Chicago	Sorbara, Cell Host Microbe 2020	No	TTTATCAGAGAGTTTGATCCTGGCTCAGGATGAACGCTGGCGGCGTGCTTAACACATGCAAGTCGAACGG GAATTACTTTATTGAAACTTCGGTCGATTTAATTTAATTCTAGTGGCGGACGGGTGAGTAACGCGTGGGT AACCTGCCTTGTACAGGGGGATAACAGTCAGAAATGACTGCTAATACCGCATAAGCGCACAGGACCGCAT GGTCCGGTGTGAAAAACTCCGGTGGTATAAGATGGACCCGCGTTGGATTAGCTAGTTGGTGGGGTAACGG CCTACCAAGGCGACGATCCATAGCCGGCCTGAGAGGGTGAACGGCCACATTGGGACTGAGACACGGCCCA GACTCCTACGGGAGGCAGCAGTGGGGAATATTGCACAATGGGGG…	1537 bp	BHII Agar / 3 days / 37 °C	Anaerobic	ethanol-formic acid extraction	28	25
86	Dorea longicatena		MSK.16.48	Pamer lab, University of Chicago	Sorbara, Cell Host Microbe 2020	No	TTTAACGAGAGTTTGATCCTGGCTCAGGATGAACGCTGGCGGCGTGCTTAACACATGCAAGTCGAGCGAA GCGCTTTGGAAAGATTCTTCGGATGATTTCCTTTGTGACTGAGCGGCGGACGGGTGAGTAACGCGTGGGT AACCTGCCTCATACAGGGGGATAACAGTTAGAAATGACTGCTAATACCGCATAAGACCACGGTACCGCAT GGTACAGTGGTAAAAACTCCGGTGGTATGAGATGGACCCGCGTCTGATTAGGTAGTTGGTGGGGTAACGG CCTACCAAGCCGACGATCAGTAGCCGACCTGAGAGGGTGACCGGCCACATTGGGACTGAGACACGGCCCA GACTCCTACGGGAGGCAGCAGTGGGGAATATTGCACAATGGAGG…	1538 bp	BHII Agar / 3 days / 37 °C	Anaerobic	ethanol-formic acid extraction	30	25
34	Blautia massiliensis		MSK.17.18	Pamer lab, University of Chicago	Sorbara, Cell Host Microbe 2020	No	TTTATCAGAGAGTTTGATCCTGGCTCAGGATGAACGCTGGCGGCGTGCTTAACACATGCAAGTCGAACGG GAAACCTTTTATTGAAGCTTCGGCAGATTTAGATTGTTTCTAGTGGCGGACGGGTGAGTAACGCGTGGGT AACCTGCCTTATACAGGGGGATAACAGTCAGAAATGACTGCTAATACCGCATAAGCGCACAGAGCTGCAT GGCTCGGTGTGAAAAACTCCGGTGGTATAAGATGGACCCGCGTTGGATTAGCTAGTTGGTGAGGTAACGG CCCACCAAGGCGACGATCCATAGCCGGCCTGAGAGGGTGAACGGCCACATTGGGACTGAGACACGGCCCA GACTCCTACGGGAGGCAGCAGTGGGGAATATTGCACAATGGGGG…	1539 bp	BHII Agar / 3 days / 37 °C	Anaerobic	ethanol-formic acid extraction	28	27
4	Agathobacter rectalis	Eubacterium rectale	MSK.17.42	Pamer lab, University of Chicago	Sorbara, Cell Host Microbe 2020	No	TTTTAACATGAGAGTTTGATCCTGGCTCAGGATGAACGCTGGCGGCGTGCTTAACACATGCAAGTCGAAC GAAGCACTTTATTTGATTTCCTTCGGGACTGATTATTTTGTGACTGAGTGGCGGACGGGTGAGTAACGCG TGGGTAACCTGCCTTGTACAGGGGGATAACAGTTGGAAACGGCTGCTAATACCGCATAAGCGCACAGCAT CGCATGATGCAGTGTGAAAAACTCCGGTGGTATAAGATGGACCCGCGTTGGATTAGCTAGTTGGTGAGGT AACGGCCCACCAAGGCGACGATCCATAGCCGACCTGAGAGGGTGACCGGCCACATTGGGACTGAGACACG GCCCAAACTCCTACGGGAGGCAGCAGTGGGGAATATTGCACAAT…	1589 bp	SD Agar / 4 days / 37 °C	Anaerobic	ethanol-formic acid extraction	30	23
81	Dorea formicigenerans		MSK.17.61	Pamer lab, University of Chicago	Sorbara, Cell Host Microbe 2020	No	TTAAACGAGAGTTTGATCCTGGCTCAGGATGAACGCTGGCGGCGTGCTTAACACATGCAAGTCGAGCGAA GCACTTAAGTTTGATTCTTCGGATGAAGACTTTTGTGACTGAGCGGCGGACGGGTGAGTAACGCGTGGGT AACCTGCCTCATACAGGGGGATAACAGTTAGAAATGGCTGCTAATACCGCATAAGACCACAGTACTGCAT GGTACAGTGGTAAAAACTCCGGTGGTATGAGATGGACCCGCGTCTGATTAGGTAGTTGGTGAGGTAACGG CCCACCAAGCCGACGATCAGTAGCCGACCTGAGAGGGTGACCGGCCACATTGGGACTGAGACACGGCCCA GACTCCTACGGGAGGCAGCAGTGGGGAATATTGCACAATGGGCG…	1539 bp	BHII Agar / 3 days / 37 °C	Anaerobic	ethanol-formic acid extraction	30	23
56	Blautia wexlerae		MSK.17.7	Pamer lab, University of Chicago	Sorbara, Cell Host Microbe 2020	No	TTTTATCAGAGAGTTTGATCCTGGCTCAGGATGAACGCTGGCGGCGTGCTTAACACATGCAAGTCGAACG GGAATTACTTTATTGAAACTTCGGTCGATTTAATTTAATTCTAGTGGCGGACGGGTGAGTAACGCGTGGG TAACCTGCCTTATACAGGGGGAT TTCTAGTGGCGGACGGGTGAGTAACGCGTGGGTAACCTGCCTTATACAGGGGGATAACAGTCAGAAATGG CTGCTAATACCGCATAAGCGCACAGAGCTGCATGGCTCAGTGTGAAAAACTCCGGTGGTATAAGATGGAC CCGCGTTGGATTAGCTGGTTGGTGGGGTAACGGCCCACCAAGGCGACGATCCATAGCCGGCCTGAGAGGG TGAACGGCCACATTGGGACT…	1228 bp	BHII Agar / 3 days / 37 °C	Anaerobic	ethanol-formic acid extraction	30	26
24	Blautia faecis		MSK.17.74	Pamer lab, University of Chicago	Sorbara, Cell Host Microbe 2020	No	GGGGGATAACAGCCAGAAATGACTGCTAATACCGCATAAGCGCACAGAACCGCATGGTTCGGTGTGAAAA ACTCCGGTGGTATAAGATGGACCCGCGTTGGATTAGCTAGTTGGCAGGGCAGCGGCCTACCAAGGCGACG ATCCATAGCCGGCCTGAGAGGGTGAACGGCCACATTGGGACTGAGACACGGCCCAGACTCCTACGGGAGG CAGCAGTGGGGAATATTGCACAATGGGGGAAACCCTGATGCAGCGACGCCGCGTGAAGGAAGAAGTATCT CGGTATGTAAACTTCTATCAGCAGGGAAGATAATGACGGTACCTGACTAAGAAGCCCCGGCTAACTACGT GCCAGCAGCCGCGGTAATACGTAGGGGGCAAGCGTTATCCGGAT…	1379 bp	BHII Agar / 3 days / 37 °C	Anaerobic	ethanol-formic acid extraction	30	28
37	Blautia obeum		MSK.17.81	Pamer lab, University of Chicago	Sorbara, Cell Host Microbe 2020	No	TTTACAGAGAGTTTGATCCTGGCTCAGGATGAACGCTGGCGGCGTGCTTAACACATGCAAGTCGAACGGG AAACCTTTTATTGAAGCTTCGGCAGATTTAGCTGGTTTCTAGTGGCGGACGGGTGAGTAACGCGTGGGTA ACCTGCCTTATACAGGGGGATAACAGTCAGAAATGACTGCTAATACCGCATAAGCGCACAGGACCGCATG GTCCGGTGTGAAAAACTCCGGTGGTATAAGATGGACCCGCGTTGGATTAGCTTGTTGGTGAGGTAACGGC TCACCAAGGCGACGATCCATAGCCGGCCTGAGAGGGTGAACGGCCACATTGGGACTGAGACACGGCCCAG ACTCCTACGGGAGGCAGCAGTGGGGAATATTGCACAATGGGGGA…	1533 bp	BHII Agar / 3 days / 37 °C	Anaerobic	ethanol-formic acid extraction	29	24
137	Ruminococcus gnavus	Mediterraneibacter gnavus	MSK.17.82	Pamer lab, University of Chicago	Sorbara, Cell Host Microbe 2020	No	TTTAACGAGAGTTTGATCCTGGCTCAGGATGAACGCTGGCGGCGTGCTTAACACATGCAAGTCGAGCGAA GCACCTTGACGGATTTCTTCGGATTGAAGCCTTGGTGACTGAGCGGCGGACGGGTGAGTAACGCGTGGGT AACCTGCCTCATACAGGGGGATAACAGTTGGAAACGGCTGCTAATACCGCATAAGCGCACAGTACCGCAT GGTACGGTGTGAAAAACTCCGGTGGTATGAGATGGACCCGCGTCTGATTAGGTAGTTGGTGGGGTAACGG CCTACCAAGCCGACGATCAGTAGCCGACCTGAGAGGGTGACCGGCCACATTGGGACTGAGACACGGCCCA AACTCCTACGGGAGGCAGCAGTGGGGAATATTGCACAATGGGGG…	1538 bp	BHII Agar / 3 days / 37 °C	Anaerobic	ethanol-formic acid extraction	30	24
25	Blautia faecis		MSK.18.27	Pamer lab, University of Chicago	Sorbara, Cell Host Microbe 2020	No	GTTGGCAGGGCAGCGGCCTACCAAGGCGACGATCCATAGCCGGCCTGAGAGGGTGAACGGCCACATTGGG ACTGAGACACGGCCCAGACTCCTACGGGAGGCAGCAGTGGGGAATATTGCACAATGGGGGAAACCCTGAT GCAGCGACGCCGCGTGAAGGAAGAAGTATCTCGGTATGTAAACTTCTATCAGCAGGGAAGATAATGACGG TACCTGACTAAGAAGCCCCGGCTAACTACGTGCCAGCAGCCGCGGTAATACGTAGGGGGCAAGCGTTATC CGGATTTACTGGGTGTAAAGGGAGCGTAGACGGCGCAGCAAGTCTGATGTGAAAGGCAGGGGCTTAACCC CTGGACTGCATTGGAAACTGCTGTGCTTGAGTGCCGGAGGGGTA…	1260 bp	BHII Agar / 3 days / 37 °C	Anaerobic	ethanol-formic acid extraction	30	28
76	Coprococcus eutactus		MSK.18.32	Pamer lab, University of Chicago	Sorbara, Cell Host Microbe 2020	No	TTCCTTAGAAAGGAGGTGATCCAGCCGCACCTTCCGATACGGCTACCTTGTTACGACTTCACCCCAGTTA TCGAACCTGCCTTCGGCAGCTCCCTCCTTGCGGTTGGGTCACTGACTTCGGGCGTTTCCGACTCCCATGG TGTGACGGGCGGTGTGTACAAGACCCGGGAACGTATTCACCGCAGCATTCTGATCTGCGATTACTAGCGA TTCCAGCTTCATGTAGTCGAGTTGCAGACTACAATCCGAACTGAGACAGCCTTTTTGAGGTTTGCTCCAC TTCACAGTTTCGCTTCTCTTTGTAACTGCCATTGTAGCACGTGTGTAGCCCAAATCATAAGGGGCATGAT GATTTGACGTCATCCCCACCTTCCTCCGGGTTATCCCCGGCAGT…	1518 bp	BHII Agar / 3 days / 37 °C	Anaerobic	ethanol-formic acid extraction	30	26
35	Blautia massiliensis		MSK.18.38	Pamer lab, University of Chicago	Sorbara, Cell Host Microbe 2020	No	TTCTAGTGGCGGACGGGTGAGTAACGCGTGGGTAACCTGCCTTATACAGGGGGATAACAGTCAGAAATGA CTGCTAATACCGCATAAGCGCACAGAGCTGCATGGCTCGGTGTGAAAAACTCCGGTGGTATAAGATGGAC CCGCGTTGGATTAGCTAGTTGGTGAGGTAACGGCCCACCAAGGCGACGATCCATAGCCGGCCTGAGAGGG TGAACGGCCACATTGGGACTGAGACACGGCCCAGACTCCTACGGGAGGCAGCAGTGGGGAATATTGCACA ATGGGGGAAACCCTGATGCAGCGACGCCGCGTGAAGGAAGAAGTATCTCGGTATGTAAACTTCTATCAGC AGGGAAGAAAATGACGGTACCTGACTAAGAAGCCCCGGCTAACT…	1273 bp	BHII Agar / 3 days / 37 °C	Anaerobic	ethanol-formic acid extraction	27	23
38	Blautia obeum		MSK.18.40	Pamer lab, University of Chicago	Sorbara, Cell Host Microbe 2020	No	TTTATCAGAGAGTTTGATCCTGGCTCAGGATGAACGCTGGCGGCGTGCTTAACACATGCAAGTCGAACGG GAAACCTTTTATTGAAGCTTCGGCAGATTTGGCTGGTTTCTAGTGGCGGACGGGTGAGTAACGCGTGGGT AACCTGCCTTATACAGGGGGATAACAACCAGAAATGGTTGCTAATACCGCATAAGCGCACAGGACCGCAT GGTCCGGTGTGAAAAACTCCGGTGGTATAAGATGGACCCGCGTTGGATTAGCTAGTTGGCAGGGTAACGG CCTACCAAGGCGACGATCCATAGCCGGCCTGAGAGGGTGAACGGCCACATTGGGACTGAGACACGGCCCA GACTCCTACGGGAGGCAGCAGTGGGGAATATTGCACAATGGGGG…	1537 bp	BHII Agar / 3 days / 37 °C	Anaerobic	ethanol-formic acid extraction	30	21
18	Blautia caecimuris		MSK.19.25	Pamer lab, University of Chicago	Sorbara, Cell Host Microbe 2020	No	GCTCCGTCCTTTCGGTTCGGTCACTGACTTCGGGCGTTACTGACTCCCATGGTGTGACGGGCGGTGTGTA CAAGACCCGGGAACGTATTCACCGCGGCATTCTGATCCGCGATTACTAGCGATTCCAGCTTCGTGCAGTC GAGTTGCAGACTGCAGTCCGAACTGGGACGTTATTTTTGGGATTTGCTTAAGCTCACACTCTCGCTTCCC TTTGTTTACGCCATTGTAGCACGTGTGTAGCCCAAATCATAAGGGGCATGATGATTTGACGTCATCCCCG CCTTCCTCCAGGTTATCCCTGGCAGTCTCCTCAGAGTGCCCGGCCAAACCGCTGGCTACTAAGGATAGGG GTTGCGCTCGTTGCGGGACTTAACCCAACATCTCACGACACGAG…	1351 bp	BHII Agar / 4 days / 37 °C	Anaerobic	ethanol-formic acid extraction	27	20
93	Enterocloster clostridioformis	Clostridium clostridioforme	MSK.2.59	Pamer lab, University of Chicago	Sorbara, Cell Host Microbe 2020	No	TTAAACATGAGAGTTTGATCCTGGCTCAGGATGAACGCTGGCGGCGTGCCTAACACATGCAAGTCGAACG AAGCAATTAAGATGAAGTTTTCGGATGGAATCTTGATTGACTGAGTGGCGGACGGGTGAGTAACGCGTGG ATAACCTGCCTCACACTGGGGGATAACAGTTAGAAATGACTGCTAATACCGCATAAGCGCACAGTGCCGC ATGGCAGTGTGTGAAAAACTCCGGTGGTGTGAGATGGATCCGCGTCTGATTAGCCAGTTGGCGGGGTAAC GGCCCACCAAAGCGACGATCAGTAGCCGACCTGAGAGGGTGACCGGCCACATTGGGACTGAGACACGGCC CAAACTCCTACGGGAGGCAGCAGTGGGGAATATTGCACAATGGG…	1597 bp	BHII Agar / 3 days / 37 °C	Anaerobic	ethanol-formic acid extraction	30	22
27	Blautia glucerasea		MSK.20.42	Pamer lab, University of Chicago	Sorbara, Cell Host Microbe 2020	No	TTTATCAGAGAGTTTGATCCTGGCTCAGGATGAACGCTGGCGGCGTGCTTAACACATGCAAGTCGAACGG GAAACATTTTATTGAAGCTTCGGCAGATTTAGCTTGTTTCTAGTGGCGGACGGGTGAGTAACGCGTGGGT AACCTGCCTTATACTGGGGGATAACAGCCAGAAATGACTGCTAATACCGCATAAGCGCACAGAACCGCAT GGTTCCGTGTGAAAAACTCCGGTGGTATAAGATGGACCCGCGTTGGATTAGCTAGTTGGCAGGGCAGCGG CCTACCAAGGCGACGATCCATAGCCGGCCTGAGAGGGTGAACGGCCACATTGGGACTGAGACACGGCCCA GACTCCTACGGGAGGCAGCAGTGGGGAATATTGCACAATGGGGG…	1254 bp	BHII Agar / 3 days / 37 °C	Anaerobic	ethanol-formic acid extraction	30	28
28	Blautia glucerasea		MSK.21.93	Pamer lab, University of Chicago	Sorbara, Cell Host Microbe 2020	No	TTTATCAGAGAGTTTGATCCTGGCTCAGGATGAACGCTGGCGGCGTGCTTAACACATGCAAGTCGAACGG GGATTATTTCATTGAAGCTTCGGCAGATTTGGTTTAATCCTAGTGGCGGACGGGTGAGTAACGCGTGGGT AACCTGCCTTATACAGGGGGATAACAGTCAGAAATGGCTGCTAATACCGCATAAGCGCACAGGGCCGCAT GGCCCGGTGTGAAAAACTGAGGTGGTATAAGATGGACCCGCGTTGGATTAGCCAGTTGGCAGGGTAACGG CCTACCAAAGCGACGATCCATAGCCGGCCTGAGAGGGTGAACGGCCACATTGGGACTGAGACACGGCCCA GACTCCTACGGGAGGCAGCAGTGGGGAATATTGCACAATGGGGG…	1540 bp	BHII Agar / 3 days / 37 °C	Anaerobic	ethanol-formic acid extraction	30	25
5	Agathobacter rectalis	Eubacterium rectale	MSK.22.12	Pamer lab, University of Chicago	Sorbara, Cell Host Microbe 2020	No	TTTTAACATGAGAGTTTGATCCTGGCTCAGGATGAACGCTGGCGGCGTGCTTAACACATGCAAGTCGAAC GAAGCACTTTATTTGATTTCCTTCGGGACTGATTATTTTGTGACTGAGTGGCGGACGGGTGAGTAACGCG TGGGTAACCTGCCTTGTACAGGGGGATAACAGTTGGAAACGGCTGCTAATACCGCATAAGCGCACAGCAT CGCATGATGCAGTGTGAAAAACTCCGGTGGTATAAGATGGACCCGCGTTGGATTAGCTAGTTGGTGAGGT AACGGCCCACCAAGGCGACGATCCATAGCCGACCTGAGAGGGTGACCGGCCACATTGGGACTGAGACACG GCCCAAACTCCTACGGGAGGCAGCAGTGGGGAATATTGCACAAT…	1575 bp	mGAM 4 days / 37 °C	Anaerobic	ethanol-formic acid extraction	29	21
58	Clostridium nexile	Tyzzerella nexilis	MSK.23.83	Pamer lab, University of Chicago	Sorbara, Cell Host Microbe 2020	No	TTTTAACGAGAGTTTGATCCTGGCTCAGGATGAACGCTGGCGGCGTGCTTAACACATGCAAGTCGAACGA AGCGCTTAAATGGATTTCTTCGGATTGAAGTTTTTGTGACTGAGTGGCGGACGGGTGAGTAACGCGTGGG TAACCTGCCTCATACAGGGGGATAACAGTTAGAAATGACTGCTAATACCGCATAAGCGCACAGTGCTGCA TGGCACAGTGTGAAAAACTCCGGTGGTATGAGATGGACCCGCGTCTGATTAGCTAGTTGGTGGGGTAA GGCCTACCAAGGCGACGATCAGTAGCCGGCCTGAGAGGGTGAACGGCCACATTGGGACTGAGACACGGCCCAAACTCCTACGGGAGGCAGCAGTGGGGAATATTGCACAATGGGGGA…	1534 bp	SD Agar / 4 days / 37 °C	Anaerobic	ethanol-formic acid extraction	30	22
42	Blautia producta		MSK.4.13	Pamer lab, University of Chicago	Sorbara, Cell Host Microbe 2020	No	TATCAGAGAGTTTGATCCTGGCTCAGGATGAACGCTGGCGGCGTGCTTAATACATGCAAGTCGAGCGAAG CACTTTAACGGAATTCTTCGGAAGGAAGATAAAGTGACTGAGCGGCGGACGGGTGAGTAACGCGTGGGTA ACCTGCCTCATACAGGGGGATAACAGTTAGAAATGGCTGCTAATACCGCATAAGCGCACAGGACCGCATG GTCTGGTGTGAAAAACTCCGGTGGTATGGGATGGACCCGCGTTGGATTAGCTAGTTGGTGGGGTAACGGC CTACCAAGGCGACGATCCATAGCCGGCCTGAGAGGGTGGACGGCCACATTGGGACTGAGACACGGCCCAG ACTCCTACGGGAGGCAGCAGTAGGGAATATTGCACAATGGGGGA…	1493 bp	BHII Agar / 4 days / 37 °C	Anaerobic	ethanol-formic acid extraction	30	20
51	Blautia schinkii		MSK.6.16	Pamer lab, University of Chicago	Sorbara, Cell Host Microbe 2020	No	TTTATCAGAGAGTTTGATCCTGGCTCAGGATGAACGCTGGCGGCGTGCTTAACACATGCAAGTCGAACGG GAAACCTTTTATTGAAGCTTCGGCGGATTTAGATTGTTTCTAGTGGCGGACGGGTGAGTAACGCGTGGGT AACCTGCCTTGTACAGGGGGATAACAGTCAGAAATGACTGCTAATACCGCATAAGCGCACAGAGCTGCAT GGCTCCGTGTGAAAAACTCCGGTGGTATAAGATGGACCCGCGTTGGATTAGCTTGTTGGTG GTGTGAAAAACTCCGGTGGTATAAGATGGACCCGCGTTGGATTAGCTAGTTGGTGGGGTAACGGCCCACC AAGGCGACGATCCATAGCCGGCCTGAGAGGGTGAACGGCCACATTGGGACTGA…	1595 bp	BHII Agar / 3 days / 37 °C	Anaerobic	ethanol-formic acid extraction	30	25
52	Blautia schinkii		MSK.6.25	Pamer lab, University of Chicago	Sorbara, Cell Host Microbe 2020	No	TTTTATCAGAGAGTTTGATCCTGGCTCAGGATGAACGCTGGCGGCGTGCTTAACACATGCAAGTCGAACGGGAAACCTTTTATTGAAGCTTCGGCAGATTTAGATTGTTTCTAGTGGCGGACGGGTGAGTAACGCGTGGGTAACCTGCCTTGTACAGGGGGATAACAGTCAGAAATGACTGCTAATACCGCATAAGCGCACAGAGCTGCATGGCTCCGTGTGAAAAACTCCGGTGGTATAAGATGGACCCGCGTTGGATTAGCTAGTTGGTG GTGTGAAAAACTCCGGTGGTATAAGATGGACCCGCGTTGGATTAGCTAGTTGGTGGGGTAACGGCCCACCAAGGCGACGATCCATAGCCGGCCTGAGAGGGTGAACGGCCACATTGGGACTGAGAC…	1595 bp	BHII Agar / 3 days / 37 °C	Anaerobic	ethanol-formic acid extraction	30	25
75	Coprococcus eutactus		MSK.6.35	Pamer lab, University of Chicago	Sorbara, Cell Host Microbe 2020	No	TTTAATGAGAGTTTGATCCTGGCTCAGGATGAACGCTGGCGGCGTGCTTAACACATGCAAGTCGAACGAG AGAAGATTGGTGCTTGCACTGATCCGATCGAGTGGCGGACGGGTGAGTAACGCGTGGGTAACCTGCCTCA TACAGGGGAATAACAGTTGGAAACGGCTGCTAAAACCGCATAAGCGCACGGTATCGCATGATACAGTGTG AAAAACTCCGGTGGTATGAGATGGACCCGCGTCTGATTAGCTAGTTGGTGAGGTAACGGCCCACCAAGGC AACGATCAGTAGCCGGCCTGAGAGGGTGAACGGCCACATTGGGACTGAGACACGGCCCAAACTCCTACGG GAGGCAGCAGTGGGGAATATTGCACAATGGGGGAAACCCTGATG…	1527 bp	BHII Agar / 3 days / 37 °C	Anaerobic	ethanol-formic acid extraction	27	25
40	Blautia obeum		DSM 25238 / ATCC 29174, KCTC 15206, VPI B3-21	DSM		Yes	GGCGTGCTTAACACATGCAAGTCGAACGGGAAACTTTTCATTGAAGCTTCGGCAGATTTGGTCTGTTTCT AGTGGCGGACGGGTGAGTAACGCGTGGGTAACCTGCCTTATACAGGGGGATAACAACCAGAAATGGTTGC TAATACCGCATAAGCGCACAGGACCGCATGGTCTGGTGTGAAAAACTCCGGTGGTATAAGATGGACCCGC GTTGGATTAGCTAGTTGGCAGGGTAACGGCCTACCAAGGCGACGATCCATAGCCGGCCTGAGAGGGTGAA CGGCCACATTGGGACTGAGACACGCCCCAGACTCCTCGGGAGGCAGCAGTGGGGAATATTGCACAATGGG GGAAACCCTGATGCAGCGACGCCGCGTGAAGGAAGAAGTATCTC…	1398 bp	BHII Agar / 3 days / 37 °C	Anaerobic	ethanol-formic acid extraction	30	22
77	Dorea formicigenerans		PB-SAAWY	PharmaBiome		No	ACTTAAGTTCGATTCTTCGGATGAAGACTTTTGTGACTGAGCGGCGGACGGGTGAGTAACGCGTGGGTAACCTGCCTCATACAGGGGGATAACAGTTAGAAATGGCTGCTAATACCGCATAAGACCACAGTACTGCATGGTACAGTGGTAAAAACTCCGGTGGTATGAGATGGACCCGCGTCTGATTAGGTAGTTGGTGAGGTAACGGCCCACCAAGCCGACGATCAGTAGCCGACCTGAGAGGGTGACCGGCCACATTGGGACTGAGACACGGCCCAGACTCCTACGGGAGGCAGCAGTGGGGAATATTGCACAATGGGCGAAAGCCTGATGCAGCGACGCCGCGTGAAGGATGAAGTATTTCGGTATGTAAACTTCTATCAGCAGGGAAGAAAATGA…	1355bp	BHII Agar / 3 days / 37 °C	Anaerobic	ethanol-formic acid extraction	30	27
95	Eubacterium ramulus		PB-SKBSD	PharmaBiome		No	GCACTTTACCTGATTTCCTTCGGGGATGATTGTTCTGTGACTGAGTGGCGGACGGGTGAGTAACGCGTGGATAACCTGCCTCACACAGGGGGATAACAGTTGGAAACGACTGCTAATACCGCATAAGCGCACAGCACCGCATGGTGCAGTGTGAAAAACTCCGGTGGTGTGAGATGGATCCGCGTCTGATTAGCTRGTTGGCGGGGTAACGGCCCACCAAGGCGACGATCAGTAGCCGGCCTGAGAGGGCGACCGGCCACATTGGGACTGAGACACGGCCCAGACTCCTACGGGAGGCAGCAGTGGGGAATATTGCACAATGGGGGAAACCCTGATGCAGCGACGCCGCGTGAGCGATGAAGTATTTCGGTATGTAAAGCTCTATCAGCAGGGAAGATA…	1371 bp	BHII Agar / 4 days / 37 °C	Anaerobic	ethanol-formic acid extraction	30	21
82	Dorea longicatena		PB-SRYEH	PharmaBiome		No	TTTGTGACTGAGCGGCGGACGGGTGAGTAACGCGTGGGTAACCTGCCTCATACAGGGGGATAACAGTTAGAAATGACTGCTAATACCGCATAAGACCACGGTACCGCATGGTACAGTGGTAAAAACTCCGGTGGTATGAGATGGACCCGCGTCTGATTAGGTAGTTGGTGGGGTAACGGCCTACCAAGCCGACGATCAGTAGCCGACCTGAGAGGGTGACCGGCCACATTGGGACTGAGACACGGCCCAGACTCCTACGGGAGGCAGCAGTGGGGAATATTGCACAATGGAGGAAACTCTGATGCAGCGACGCCGCGTGAAGGATGAAGTATTTCGGTATGTAAACTTCTATCAGCAGGGAAGAAAATGACGGTACCTGACTAAGAAGCCCCGGCTAAC…	1340bp	BHII Agar / 4 days / 37 °C	Anaerobic	ethanol-formic acid extraction	30	22
125	Ruminococcus bromii		PB-SWYUN	PharmaBiome		No	CTGTTTTGAAAGATTTCTTCGGAATGAATTTGATTTAGTTTAGTGGCGGACGGGTGAGTAACGCGTGAGTAACCTGCCTTCAAGAGGGGRATAACATTCTGAAAAGAATGCTAATACCGCATGACATATCGGAAYCACATGGTTTTGATATCAAAGATTTTATCGCTTGAAGATGGACTCGCGTCCGATTAGTTAGTTGGTGAGGTAACGGCTCACCAAGACCGCGATCGGTAGCCGGACTGAGAGGTTGAACGGCCACATTGGGACTGAGACACGGCCCAGACTCCTACGGGAGGCAGCAGTGGGGGATATTGCGCAATGGGGGCAACCCTGACGCAGCAACGCCGCGTGAAGGATGAAGGTTTTCGGATTGTAAACTTCTTTTATTAAGGACGAAAC…	1369 bp	BHII Agar / 3 days / 37 °C	Anaerobic	ethanol-formic acid extraction	30	24
19	Blautia caecimuris		SJ18 / DSM 29492	DSM		Yes	ATTTTGACAG AGACTTCGGT TGAAGTCGTT ATAATCCTAG TGGCGGACGG GTGAGTAACG CGTGGGTAAC CTGCCTCACA CTGGGGGATA ACAGTCAGAA ATGACTGCTA ATACCGCATA AGCGCACGGG ATTGCATGAT CCAGTGTGAA AAACTCCGGT GGTGTGAGAT GGACCCGCGT TGGATTAGCC AGTTGGCAGG GTAACGGCCT ACCAAAGCGA CGATCCATAG CCGGCCTGAG AGGGTGGACG GCCACATTGG GACTGAGACA CGGCCCAGAC TCCTACGGGA GGCAGCAGTG GGGAATATTG CACAATGGGG GAAACCCTGA TGCAGCGACG CCGCGTGAAG GAAGAAGTAT CTC…	1378bp	BHII Agar / 4 days / 37 °C	Anaerobic	ethanol-formic acid extraction	30	23
68	Clostridium symbiosum		WAL-14673 / HM-319	Bei Resources		No	AAACATGAGAGTTTGATCCTGGCTCAGGATGAACGCTGGCGGCGTGCCTAACACATGCAAGTCGAACGAA GCGATTCAACGGAAATTTTCGGATGGAAGTTGAATTGACTGAGTGGCGGACGGGTGAGTAACGCGTGGGT AACCTGCCTTGTACTGGGGGACAACAGTTAGAAATGACTGCTAATACCGCATAAGCGCACAGTATCGCAT GATACAGTGTGAAAAACTCCGGTGGTACAAGATGGACCCGCGTCTGATTAGCTAGTTGGTAAGGTAACGG CTTACCAAGGCGACGATCAGTAGCCGACCTGAGAGGGTGACCGGCCACATTGGGACTGAGACACGGCCCA AACTCCTACGGGAGGCAGCAGTGGGGAATATTGCACAATGGGCG…	1531 bp	BHII Agar / 3 days / 37 °C	Anaerobic	ethanol-formic acid extraction	30	30
47	Blautia pseudococcoides		YL58/ DSM 26115	DSM		No	AGAGTTTGATCCTGGCTCAGGATGAACGCTGGCGGCGTGCTTAACACATGCAAGTCGAGCGAAGCATTTA AGATGATCTCTTCGGATTGAGTCTTATATGACTGAGCGGCGGACGGGTGAGTAACGCGTGGGTAACCTGC CTCATACAGGGGGATAACAGTTAGAAATGACTGCTAATACCGCATAAGCGCACAGGGCTGCATGGCCCGG TGTGAAAAACTCCGGTGGTATGAGATGGACCCGCGTCTGATTAGCTGGTTGGAGGGGTAACGGCCCACCA AGGCGACGATCAGTAGCCGGCCTGAGAGGGTGAACGGCCACATTGGGACTGAGACACGGCCCAGACTCCT ACGGGAGGCAGCAGTGGGGAATATTGCACAATGGGGGAAACCCT…	1542 bp	BHII Agar / 3 days / 37 °C	Anaerobic	ethanol-formic acid extraction	30	26
