# Supplementary material for: A MALDI-TOF MS library for rapid identification of human commensal gut bacteria from the class Clostridia
Source: Front Microbiol. 2023 Feb 21;14:1104707. doi: 10.3389/fmicb.2023.1104707 (PMC9990839; doi:10.3389/fmicb.2023.1104707)
Supplement: Supplementary file 2 [file Table_2.XLSX]

## Sheet: Sheet1
	Species	Homotypic synonym	Original strain designation	Source of strain	Reference	16S rRNA gene sequence	bp	Cultivation media / incubation time / temperature	Atm	Sample preparation method for MALDI-TOF
1	Agathobacter rectalis	Eubacterium rectale	CLA-AA-H258	Clavel lab, University of Aachen		TAACGCGTGGGTAACCTGCCTTGTACAGGGGGATAACAGTTGGAAACGGCTGCTAATACCGCATAAGCGCACAGCATCGCATGATGCAGTGTGAAAAACTCCGGTGGTATAAGATGGACCCGCGTTGGATTAGCTAGTTGGTGAGGTAACGGCCCACCAAGGCGACGATCCATAGCCGACCTGAGAGGGTGACCGGCCACATTGGGACTGAGACACGGCCCAAACTCCTACGGGAGGCAGCAGTGGGGAATATTGCACAATGGGCGAAAGCCTGATGCAGCGACGCCGCGTGAGCGAAGAAGTATTTCGGTATGTAAAGCTCTATCAGCAGGGAAGATAATGACGGTACCTGACTAAGAAGCACCGGCTAAATACGTGCCAGCAGCCGCGGTAATACGT…	1357 bp	Schaedler Agar / 4 days / 37 °C	Anaerobic	eDT
2	Agathobacter rectalis	Eubacterium rectale	MSK.9.13	Pamer lab, University of Chicago	Sorbara, Cell Host Microbe 2046	TTTTAACATGAGAGTTTGATCCTGGCTCAGGATGAACGCTGGCGGCGTGCTTAACACATGCAAGTCGAAC GAAGCACTTTATTTGATTTCCTTCGGGACTGATTATTTTGTGACTGAGTGGCGGACGGGTGAGTAACGCG TGGGTAACCTGCCTTGTACAGGGGGATAACAGTTGGAAACGGCTGCTAATACCGCATAAGCGCACAGCAT CGCATGATGCAGTGTGAAAAACTCCGGTGGTATAAGATGGACCCGCGTTGGATTAGCTAGTTGGTGAGGT AACGGCCCACCAAGGCGACGATCCATAGCCGACCTGAGAGGGTGACCGGCCACATTGGGACTGAGACACG GCCCAAACTCCTACGGGAGGCAGCAGTGGGGAATATTGCACAAT…	1587 bp	mGAM Agar / 4 days / 37 °C	Anaerobic	eDT
3	Anaerobutyricum hallii	Eubacterium hallii	Clinical isolate			CCATCGGCCGCTCAGGTCTTAACCATCGTGTTCGGGATGGGAACGGGTGTGTCCCCTGAGCGCATCGCCA CCCGGAAGGGCGTTATCAAGTTTTCACTTGGTAACTGAATAACAAAACAACTCTCTACTTGTCTTCCTTA GAAAGGAGGTGATCCAGCCGCACCTTCCGATACGGCTACCTTGTTACGACTTCACCCCAGTTACCGGCTC CACCTTCGACAGCTCCCTCCAAAAGGTTGGGTCACTGGCTTCGGGCATTTCCGACTCCCATGGTGTGACG GGCGGTGTGTACAAGACCCGGGAACGTATTCACCGCGACATTCTGATTCGCGATTACTAGCGATTCCAGC TTCGTGTAGTCGGGTTGCAGACTACAGTCCGAACTGGGACGGCC…	1842 bp	BHII Agar / 4 days / 37 °C	Anaerobic	ethanol-formic acid extraction
4	Anaerostipes hadrus		CLA-AA-H53	Clavel lab, University of Aachen		AGTTTGATCCTGGCTCAGGATGAACGCTGGCGGCGTGCTTAACACATGCAAGTCGAACGAAACACCTTATTTGATTTTCTTCGGAACTGAAGATTTGGTGATTGAGTGGCGGACGGGTGAGTAACGCGTGGGTAACCTACCCTGTACAGGGGGATAACAGTCAGAAATGACTGCTAATACCGCATAAGACCACAGCACCGCATGGTGCAGGGGTAAAAACTCCGGTGGTACAGGATGGACCCGCGTCTGATTAGCTGGTTGGTGAGGTAACGGCTCACCAAGGCGACGATCAGTAGCCGGCTTGAGAGAGTGAACGGCCACATTGGGACTGAGACACGGCCCAAACTCCTACGGGAGGCAGCAGTGGGGAATATTGCACAATGGGGGAAACCCTGATGC…	1480 bp	BHII Agar / 3 days / 37 °C	Anaerobic	ethanol-formic acid extraction
5	Anaerotruncus colihominis		JCM 31255	JCM		GGATGGATGAATGTAAGCTTAGTGGCGGACGGGTGAGTAACACGTGAGCAACCTGCCTTTCAGAGGGGGATAACAGCCGGAAACGGCTGCTAATACCGCATGATGTTGCGGGGGCACATGCCCCTGCAACCAAAGGAGCAATCCGCTGAAAGATGGGCTCGCGTCCGATTAGCCAGTTGGCGGGGTAACGGCCCACCAAAGCGACGATCGGTAGCCGGACTGAGAGGTTGAACGGCCACATTGGGACTGAGACACGGCCCAGACTCCTACGGGAGGCAGCAGTGGGGGATATTGCACAATGGGCGAAAGCCTGATGCAGCGACGCCGCGTGAGGGAAGACGGTCTTCGGATTGTAAACCTCTGTCTTTGGGGAAGAAAATGACGGTACCCAAAGAGGAA…	1321 bp	BHII Agar / 3 days / 37 °C	Anaerobic	eDT
6	Blautia producta		CCUG 9990T	CCUG		AGAGTTTGATCCTGGCTCAGGACGAACGCTGGCGGCGTGCTTAACACATGCAAGTCGAGCGAGANTTAAG ACGGATTTCTTCGGATNAAGTCTTTGTGACTTAGCGGCGGACGGGTGAGTAACGCGTGGGTAACCTACCT CATACAGGGGGATAACAGTTAGAAATGACTGCTAATACCGCATAAGCGCACAGGACCGCATGGTCTGGTG TGAAAAACTCCGGTGGTATCAGATGGACCCGCGTCTGATTAGCTAGTTGGAGGGGTAACGGCCCACCAAG GCGACGATCAGTAGCCGGCCTGAGAGGGTGAACGGCCACATTGGGACTGAGACACGGCCCAAACTCTACG GGAGGCAGCAGTGGGGAATATTGCACAATGGGGGGAACCCTGAT…	1403 bp	BHII Agar / 3 days / 37 °C	Anaerobic	eDT
7	Blautia producta		MSK.4.13	Pamer lab, University of Chicago	Sorbara, Cell Host Microbe 2040	TATCAGAGAGTTTGATCCTGGCTCAGGATGAACGCTGGCGGCGTGCTTAATACATGCAAGTCGAGCGAAG CACTTTAACGGAATTCTTCGGAAGGAAGATAAAGTGACTGAGCGGCGGACGGGTGAGTAACGCGTGGGTA ACCTGCCTCATACAGGGGGATAACAGTTAGAAATGGCTGCTAATACCGCATAAGCGCACAGGACCGCATG GTCTGGTGTGAAAAACTCCGGTGGTATGGGATGGACCCGCGTTGGATTAGCTAGTTGGTGGGGTAACGGC CTACCAAGGCGACGATCCATAGCCGGCCTGAGAGGGTGGACGGCCACATTGGGACTGAGACACGGCCCAG ACTCCTACGGGAGGCAGCAGTAGGGAATATTGCACAATGGGGGA…	1561 bp	BHII Agar / 3 days / 37 °C	Anaerobic	eDT
8	Blautia producta		MSK.4.17	Pamer lab, University of Chicago	Sorbara, Cell Host Microbe 2041	TATCAGAGAGTTTGATCCTGGCTCAGGATGAACGCTGGCGGCGTGCTTAATACATGCAAGTCGAGCGAAG CACTTTAACGGAATTCTTCGGAAGGAAGATAAAGTGACTGAGCGGCGGACGGGTGAGTAACGCGTGGGTA ACCTGCCTCATACAGGGGGATAACAGTTAGAAATGGCTGCTAATACCGCATAAGCGCACAGGACCGCATG GTCTGGTGTGAAAAACTCCGGTGGTATGGGATGGACCCGCGTTGGATTAGCTAGTTGGTGGGGTAACGGC CTACCAAGGCGACGATCCATAGCCGGCCTGAGAGGGTGGACGGCCACATTGGGACTGAGACACGGCCCAG ACTCCTACGGGAGGCAGCAGTAGGGAATATTGCACAATGGGGGA…	1561 bp	BHII Agar / 3 days / 37 °C	Anaerobic	eDT
9	Blautia caecimuris		DSM 29492	DSM		ATTTTGACAGAGACTTCGGTTGAAGTCGTTATAATCCTAGTGGCGGACGGGTGAGTAACGCGTGGGTAAC CTGCCTCACACTGGGGGATAACAGTCAGAAATGACTGCTAATACCGCATAAGCGCACGGGATTGCATGAT CCAGTGTGAAAAACTCCGGTGGTGTGAGATGGACCCGCGTTGGATTAGCCAGTTGGCAGGGTAACGGCCT ACCAAAGCGACGATCCATAGCCGGCCTGAGAGGGTGGACGGCCACATTGGGACTGAGACACGGCCCAGAC TCCTACGGGAGGCAGCAGTGGGGAATATTGCACAATGGGGGAAACCCTGATGCAGCGACGCCGCGTGAAG GAAGAAGTATCTCGGTATGTAAACTTCTATCAGCAGGGAAGAAA…	1378 bp	BHII Agar / 4 days / 37 °C	Anaerobic	ethanol-formic acid extraction
10	Blautia faecis		MSK.18.51	Pamer lab, University of Chicago	Sorbara, Cell Host Microbe 2028	CTGCTAATACCGCATAAGCGCACAGAACCGCATGGTTCGGTGTGAAAAACTCCGGTGGTATAAGATGGAC CCGCGTTGGATTAGCTAGTTGGCAGGGCAGCGGCCTACCAAGGCGACGATCCATAGCCGGCCTGAGAGGG TGAACGGCCACATTGGGACTGAGACACGGCCCAGACTCCTACGGGAGGCAGCAGTGGGGAATATTGCACA ATGGGGGAAACCCTGATGCAGCGACGCCGCGTGAAGGAAGAAGTATCTCGGTATGTAAACTTCTATCAGC AGGGAAGATAATGACGGTACCTGACTAAGAAGCCCCGGCTAACTACGTGCCAGCAGCCGCGGTAATACGT AGGGGGCAAGCGTTATCCGGATTTACTGGGTGTAAAGGGAGCGT…	1384 bp	BHII Agar / 3 days / 37 °C	Anaerobic	ethanol-formic acid extraction
11	Blautia glucerasea		DSM 22028	DSM		CTCAGGATGAACGCTGGCGGCGTGCTTAACACATGCAAGTCGAACGAGAAACATTTTAATGATAGCTTCG GCAGATTTAGTTTGTTTCTAGTGGCGGACGGGTGAGTAACGCGTGGGTAACCTGCCTCACACTGGGGGAT AACAGTCAGAAATGACTGCTAATACCGCATAAGCGCACGGAACCGCATGGTTTTGTGTGAAAAACTCCGG TGGTGTGAGATGGACCCGCGTTGGATTAGCCAGTTGGCAGGGTAACGGCCTACCAAAGCGACGATCCATA GCCGGCCTGAGAGGGTGAACGGCCACATTGGGACTGAGACACGGCCCAGACTCCTACGGGAGGCAGCAGT GGGGAATATTGCACAATGGGGGAAACCCTGATGCAGCGACGCCG…	1468 bp	BHII Agar / 4 days / 37 °C	Anaerobic	ethanol-formic acid extraction
12	Blautia hansenii		DSM 20583	DSM		CTTCGGAAGATTTGATATTTGACTGAGCGGCGGACGGGTGAGTAACGCGTGGGTAACCTGCCTCATACAGGGGAATAACAGTTAGAAATGGCTGCTAATGCCGCATAAGCGCACAGGAYCGCATGGTCTGGTGTGAAAAACTGAGGTGGTATGAGATGGACCCGCGTCTGATTAGGTAGTTGGTGGGGTAACGGCCTACCAAGCCGACGATCAGTAGCCGGCCTGAGAGGGTGAACGGCCACATTGGGACTGAGACACGGCCCAGACTCCTACGGGAGGCAGCAGTGGGGAATATTGCACAATGGGGGAAACCCTGATGCAGCGACGCCGCGTGAAGGAAGAAGTATCTCGGTATGTAAACTTCTATCAGCAGGGAAGAAAATGACGGTACCTGACTAA…	1330 bp	BHII Agar / 5 days / 37 °C	Anaerobic	ethanol-formic acid extraction
13	Blautia obeum		MSK.20.66	Pamer lab, University of Chicago	Sorbara, Cell Host Microbe 2032	GTTTCTAGTGGCGGACGGGTGAGTAACGCGTGGGTAACCTGCCTTATACAGGGGGATAACAACCAGAAAT GGTTGCTAATACCGCATAAGCGCACAGGACCGCATGGTCCGGTGTGAAAAACTCCGGTGGTATAAGATGG ACCCGCGTTGGATTAGCTAGTTGGCAGGGTAACGGCCTACCAAGGCGACGATCCATAGCCGGCCTGAGAG GGTGAACGGCCACATTGGGACTGAGACACGGCCCAGACTCCTACGGGAGGCAGCAGTGGGGAATATTGCA CAATGGGGGAAACCCTGATGCAGCGACGCCGCGTGAAGGAAGAAGTATCTCGGTATGTAAACTTCTATCA GCAGGGAAGATAGTGACGGTACCTGACTAAGAAGCCCCGGCTAA…	1457 bp	BHII Agar / 3 days / 37 °C	Anaerobic	eDT
14	Blautia schinkii		MSK.6.27	Pamer lab, University of Chicago	Sorbara, Cell Host Microbe 2043	TTTATCAGAGAGTTTGATCCTGGCTCAGGATGAACGCTGGCGGCGTGCTTAACACATGCAAGTCGAACGG GAAACCTTTTATTGAAGCTTCGGCAGATTTAGATTGTTTCTAGTGGCGGACGGGTGAGTAACGCGTGGGT AACCTGCCTTGTACAGGGGGATAACAGTCAGAAATGACTGCTAATACCGCATAAGCGCACAGAGCTGCAT GGCTC GTGTGAAAAACTCCGGTGGTATAAGATGGACCCGCGTTGGATTAGCTAGTTGGTGGGGTAACGGCCCACCAAGGCGACGATCCATAGCCGGCCTGAGAGGGTGAACGGCCACATTGGGACTGAGACACGGCCCAGACTCCTACGGGAGGCAGCAGTGGGGAATATTGCACAATGGGGGAA…	1379 bp	BHII Agar / 3 days / 37 °C	Anaerobic	ethanol-formic acid extraction
15	Blautia schinkii		MSK.6.32	Pamer lab, University of Chicago	Sorbara, Cell Host Microbe 2044	TTTATCAGAGAGTTTGATCCTGGCTCAGGATGAACGCTGGCGGCGTGCTTAACACATGCAAGTCGAACGG GAAACCTTTTATTGAAGCTTCGGCGGATTTAGATTGTTTCTAGTGGCGGACGGGTGAGTAACGCGTGGGT AACCTGCCTTATACAGGGGGATAACAGTCAGAAATGGCTGCTAATACCGCATAAGCGCACAGAGCTGCAT GGCTCGGTGTGAAAAACTCCGGTGGTATAAGATGGACCCGCGTTGGATTAGCTAGTTGGTGGGGTAACGG CCTACCAAGGCGACGATCCATAGCCGGCCTGAGAGGGTGAACGGCCACATTGGGACTGAGACACGGCCCA GACTCCTACGGGAGGCAGCAGTGGGGAATATTGCACAATGGGGG…	1260 bp	BHII Agar / 3 days / 37 °C	Anaerobic	eDT
16	Blautia wexlerae		MSK.18.16	Pamer lab, University of Chicago	Sorbara, Cell Host Microbe 2026	TTTAATCAGAGAGTTTGATCCTGGCTCAGGATGAACGCTGGCGGCGTGCTTAACACATGCAAGTCGAACG GGAATTACTTTATTGAAACTTCGGTGGATTTAATTTAATTCTAGTGGCGGACGGGTGAGTAACGCGTGGG TAACCTGCCTTATACAGGGGGATAACAGTCAGAAATGGCTGCTAATACCGCATAAGCGCACAGAGCTGCA TGGCTC GTTGGTGGGGTAACGGCCCACCAAGGCGACGATCCATAGCCGGCCTGAGAGGGTGAACGGCCACATTGGGACTGAGACACGGCCCAGACTCCTACGGGAGGCAGCAGTGGGGAATATTGCACAATGGGGGAAACCCTGATGCAGCGACGCCGCGTGAAGGAAGAAGTATCTCGGTATGT…	1498 bp	BHII Agar / 3 days / 37 °C	Anaerobic	eDT
17	Blautia massiliensis		MSK.19.60	Pamer lab, University of Chicago	Sorbara, Cell Host Microbe 2030	TTTTATCAGAGAGTTTGATCCTGGCTCAGGATGAACGCTGGCGGCGTGCTTAACACATGCAAGTCGAACGGGAA ATGGCTCGGTGTGAAAAACTCCGGTGGTATAAGATGGACCCGCGTTGGATTAGCTGGTTGGTGAGGTAAC GGCCCACCAAGGCGACGATCCATAGCCGGCCTGAGAGGGTGAACGGCCACATTGGGACTGAGACACGGCC CAGACTCCTACGGGAGGCAGCAGTGGGGAATATTGCACAATGGGGGAAACCCTGATGCAGCGACGCCGCG TGAAGGAAGAAGTATCTCGGTATGTAAACTTCTATCAGCAGGGAAGAAAATGACGGTACCTGACTAAGAA GCCCCGGCTAACTACGTGCCAGCAGCCGCGGTAATACGTA…	1411 bp	BHII Agar / 3 days / 37 °C	Anaerobic	eDT
18	Blautia massiliensis		MSK.20.85	Pamer lab, University of Chicago	Sorbara, Cell Host Microbe 2033	TTTCCTTAGAAAGGAGGTGATCCAGCCGCACCTTCCGATACGGCTACCTTGTTACGACTTCACCCCAGTC ATCGGTCCCGCCTTCGGCAGCTCCCTCCTTACGGTTAGGTCACTGACTTCGGGCGTTACTGACTCCCATG GTGTGACGGGCGGTGTGTACAAGACCCGGGAACGTATTCACCGCGGCATTCTGATCCGCGATTACTAGCG ATTCCAGCTTCGTGTAGTCGGGTTGCAGACTACAGTCCGAACTGGGACGTTATTTTTGGGATTTGCCCAC CCTCGCGGGTTCGCTTCCCTTTGTTTACGCCATTGTAGCACGTGTGTAGCCCAAATCATAAGGGGCATGA TGATTTGACGTCATCCCCGCCTTCCTCCAGGTTATCCCTGGCAG…	1277 bp	BHII Agar / 3 days / 37 °C	Anaerobic	eDT
19	Blautia massiliensis		MSK.21.1	Pamer lab, University of Chicago	Sorbara, Cell Host Microbe 2034	GTTGGTGGGGTAACGGCCTACCAAGGCGACGATCCATAGCCGGCCTGAGAGGGTGAACGGCCACATTGGG ACTGAGACACGGCCCAGACTCCTACGGGAGGCAGCAGTGGGGAATATTGCACAATGGGGGAAACCCTGAT GCAGCGACGCCGCGTGAAGGAAGAAGTATCTCGGTATGTAAACTTCTATCAGCAGGGAAGAAAATGACGG TACCTGACTAAGAAGCCCCGGCTAACTACGTGCCAGCAGCCGCGGTAATACGTAGGGGGCAAGCGTTATC CGGATTTACTGGGTGTAAAGGGAGCGTAGACGGATGGACAAGTCTGATGTGAAAGGCTGGGGCTCAACCC CGGGACTGCATTGGAAACTGCCCGTCTTGAGTGCCGGAGAGGTA…	1296 bp	BHII Agar / 3 days / 37 °C	Anaerobic	ethanol-formic acid extraction
20	Blautia massiliensis		MSK.22.56	Pamer lab, University of Chicago	Sorbara, Cell Host Microbe 2036	AAAGGTCAAGCAATAAGGGCACAGGGCGGATGCCTTGGCACTAAGAGCCGATGAAAGACGTGATAAGCTG CGAAAAGCTTCGGGGAGGAGCAAATATCCCGTGATCCGGAGATGTCTGAATGGGGAAACCCGCATGAGCA GACCTCATGCATCCATACGCCAATCCATAACGTATGGAAGGGAACCCGGGGAACTGAAACATCTAAGTAC CCGGAGGAAAAGAAAGAAACATCGATTCCGTAAGTAGCGGCGAGCGAACGCGGAGGAGCCTAAACCGGTG TGCGTGCATGCCGGGGTCATGGACTGCATTTAAGATTCAGCGAAGTTAACAGAACGGTTTTGGGAAAGCC GGCCGGAGAGGGTGAAAGCCCCGTACGTGAAAGCAGAGCTGACT…	2237 bp	BHII Agar / 3 days / 37 °C	Anaerobic	eDT
21	Blautia massiliensis		MSK.9.19	Pamer lab, University of Chicago	Sorbara, Cell Host Microbe 2047	ACATTTTATCAGAGAGTTTGATCCTGGCTCAGGATGAACGCTGGCGGCGTGCTTAACACATGCAAGTCGA ACGGGAATTACTTTATTGAAACTTCGGTCGATATGATTTAATTCTAGTGGCGGACGGGTGAGTAACGCGT GGGTAACCTGCCTTATACAGGGGGATAACAGTCAGAAATGACTGCTAATACCGCATAAGCGCACAGAGCT GCATGGCTCGGTGTGAAAAACTCCGGTGGTATAAGATGGACCCGCGTTGGATTAGCTAGTTGGTGAGGTA ACGGCCCACCAAGGCGACGATCCATAGCCGGCCTGAGAGGGTGAACGGCCACATTGGGACTGAGACACGG CCCAGACTCCTACGGGAGGCAGCAGTGGGGAATATTGCACAATG…	1551 bp	BHII Agar / 3 days / 37 °C	Anaerobic	eDT
22	Blautia pseudococcoides		DSM 26115	DSM		AGAGTTTGATCCTGGCTCAGGATGAACGCTGGCGGCGTGCTTAACACATGCAAGTCGAGCGAAGCATTTA AGATGATCTCTTCGGATTGAGTCTTATATGACTGAGCGGCGGACGGGTGAGTAACGCGTGGGTAACCTGC CTCATACAGGGGGATAACAGTTAGAAATGACTGCTAATACCGCATAAGCGCACAGGGCTGCATGGCCCGG TGTGAAAAACTCCGGTGGTATGAGATGGACCCGCGTCTGATTAGCTGGTTGGAGGGGTAACGGCCCACCA AGGCGACGATCAGTAGCCGGCCTGAGAGGGTGAACGGCCACATTGGGACTGAGACACGGCCCAGACTCCT ACGGGAGGCAGCAGTGGGGAATATTGCACAATGGGGGAAACCCT…	1521 bp	BHII Agar / 4 days / 37 °C	Anaerobic	ethanol-formic acid extraction
23	Clostridium leptum		DSM 108256	DSM		CGACACCCGAGTATCCGGCCGGGAGGCGGGGTGCTGGGGGTTGGATTTAACTTAGTGGCGGACGGGTGAGTAACGCGTGAGTAACCTGCCTTTCAGAGGGGGATAACGTTCTGAAAAGAACGCTAATACCGCATAACATCAATTTATCGCATGATAGGTTGATCAAAGGAGCAATCCGCTGGAAGATGGACTCGCGTCCGATTAGCCAGTTGGCGGGGTAACGGCCCACCAAAGCGACGATCGGTAGCCGGACTGAGAGGTTGAACGGCCACATTGGGACTGAGACACGGCCCAGACTCCTACGGGAGGCAGCAGTGGGGGATATTGCACAATGGGGGAAACCCTGATGCAGCAACGCCGCGTGAGGGAAGAAGGTTTTCGGATTGTAAACCTCTGTTC…	1358 bp	Schaedler 4 days / 37 °C	Anaerobic	ethanol-formic acid extraction
24	Clostridium symbiosum		MSK.1.9	Pamer lab, University of Chicago	Sorbara, Cell Host Microbe 2021	TTAAACATGAGAGTTTGATCCTGGCTCAGGATGAACGCTGGCGGCGTGCCTAACACATGCAAGTCGAACG AAGCGATTTAACGGAAGTTTTCGGATGGAAGTTGAATTGACTGAGTGGCGGACGGGTGAGTAACGCGTGG GTAACCTGCCTTGTACTGGGGGACAACAGTTAGAAATGACTGCTAATACCGCATAAGCGCACAGTATCGC ATGATACAGTGTGAAAAACTCCGGTGGTACAAGATGGACCCGCGTCTGATTAGCTAGTTGGTAAGGTAAC GGCTTACCAAGGCGACGATCAGTAGCCGACCTGAGAGGGTGACCGGCCACATTGGGACTGAGACACGGCC CAAACTCCTACGGGAGGCAGCAGTGGGGAATATTGCACAATGGG…	1566 bp	BHII Agar / 3 days / 37 °C	Anaerobic	eDT
25	Clostridium symbiosum		MSK.7.21	Pamer lab, University of Chicago	Sorbara, Cell Host Microbe 2045	AATACGGTTTAAAAATTAGCCAAGCGAATTTTTGAACGGAATCAAAACTTAAACATGAGAGTTTGATCCT GGCTCAGGATGAACGCTGGCGGCGTGCCTAACACATGCAAGTCGAACGAAGCGATTTAACGGAAGTTTTC GGATGGAAGTTGAATTGACTGAGTGGCGGACGGGTGAGTAACGCGTGGGTAACCTGCCTTGTACTGGGGG ACAACAGTTAGAAATGACTGCTAATACCGCATAAGCGCACAGTATCGCATGATACAGTGTGAAAAACTCC GGTGGTACAAGATGGACCCGCGTCTGATTAGCTAGTTGGTAAGGTAACGGCTTACCAAGGCGACGATCAG TAGCCGACCTGAGAGGGTGACCGGCCACATTGGGACTGAGACAC…	1623 bp	BHII Agar / 3 days / 37 °C	Anaerobic	eDT
26	Clostridium symbiosum		WAL-14163	BEI Ressources		ATGGAAGTTGAATTGACTGAGTGGCGGACGGGTGAGTAACGCGTGGGTAACCTGCCTTGTACTGGGGGACAACAGTTAGAAATGACTGCTAATACCGCATAAGCGCACAGTATCGCATGATACAGTGTGAAAAACTCCGGTGGTACAAGATGGACCCGCGTCTGATTAGCTAGTTGGTAAGGTAACGGCTTACCAAGGCGACGATCAGTAGCCGACCTGAGAGGGTGACCGGCCACATTGGGACTGAGACACGGCCCAAACTCCTACGGGAGGCAGCAGTGGGGAATATTGCACAATGGGCGAAAGCCTGATGCAGCGACGCCGCGTGAGTGAAGAAGTATTTCGGTATGTAAAGCTCTATCAGCAGGGAAGAAAATGACGGTACCTGACTAAGAAGCC…	1335 bp	BHII Agar / 3 days / 37 °C	Anaerobic	eDT
27	Clostridium nexile	Tyzzerella nexilis	MSK.23.22	Pamer lab, University of Chicago	Sorbara, Cell Host Microbe 2037	TTTAACGAGAGTTTGATCCTGGCTCAGGATGAACGCTGGCGGCGTGCTTAACACATGCAAGTCGAACGAA GCGCTTAAATGGATTTCTTCGGATTGAAGTTTTTGTGACTGAGTGGCGGACGGGTGAGTAACGCGTGGGT AACCTGCCTCATACAGGGGGATAACAGTTAGAAATGACTGCTAATACCGCATAAGCGCACAGTGCTGCAT GGCACAGTGTGAAAAACTCCGGTGGTATGAGATGGACCCGCGTCTGATTAGCTAGTTGGTGGGGTAATGG CCTACCAAGGCGACGATCAGTAGCCGGCCTGAGAGGGTGAACGGCCACATTGGGACTGAGACACGGCCCA AACTCCTACGGGAGGCAGCAGTGGGGAATATTGCACAATGGGGG…	1552 bp	mGAM Agar / 4 days / 37 °C	Anaerobic	ethanol-formic acid extraction
28	Clostridium scindens		JCM 10419	JCM		TGGCTCAGGATGAACGCTGGCGGCGTGCCTAACACATGCAAGTCGAACGAAGCGCTTCCG CCTGATTTTCTTCGGAGATGAAGGCGGCTGCGACTGAGTGGCGGACGGGTGAGTAACGCG TGGGCAACCTGCCTTGCACTGGGGGATAACAGCCAGAAATGGCTGCTAATACCGCATAAG ACCGAAGCGCCGCATGGCGCWGCGGCCAAAGCCCCGGCGGTGCAAGATGGGCCCGCGTCT GATTAGGTAGTTGGCGGGGTAACGGCCCACCAAGCCGACGATCAGTAGCCGACCTGAGAG GGTGACCGGCCACATTGGGACTGAGACACGGCCCAGACTCCTACGGGAGGCAGCAGTGGG GAATATTGCACAATGGGGGAAACCCTGATGCAG…	1475 bp	BHII Agar / 3 days / 37 °C	Anaerobic	eDT
29	Clostridium scindens		JCM 10420	JCM		GGCTCAGGATGAACGCTGGCGGCGTGCCTAACACATGCAAGTCGAACGAAGCGCTTCCGC CTGATTTTCTTCGGAGATGAAGGCGGCTGCGACTGAGTGGCGGACGGGTGAGTAACGCGT GGGCAACCTGCCTTGCACTGGGGGATAACAGCCAGAAATGGCTGCTAATACCGCATAAGA CCGAAGCGCCGCATGGCGCTGCGGCCAAAGCCCCGGCGGTGCAAGATGGGCCCGCGTCTG ATTAGGTAGTTGGCGGGGTAACGGCCCACCAAGCCGACGATCAGTAGCCGACCTGAGAGG GTGACCGGCCACATTGGGACTGAGACACGGCCCAGACTCCTACGGGAGGCAGCAGTGGGG AATATTGCACAATGGGGGAAACCCTGATGCAGC…	1473 bp	BHII Agar / 3 days / 37 °C	Anaerobic	ethanol-formic acid extraction
30	Clostridium scindens		JCM 10421	JCM		AGAGTTTGATCCTGGCTCAGGATGAACGCTGGCGGCGTGCCTAACACATGCAAGTCGAAC GAAGCGCCTGGCCCCGACTTCTTCGGAACGAGGAGCCTTGCGACTGAGTGGCGGACGGGT GAGTAACGCGTGGGCAACCTGCCTTGCACTGGGGGATAACAGCCAGAAATGGCTGCTAAT ACCGCATAAGACCGAAGCGCCGCATGGCGCGGCGGCCAAAGCCCCGGCGGTGCAAGATGG GCCCGCGTCTGATTAGGTAGTTGGCGGGGTAACGGCCCACCAAGCCGACGATCAGTAGCC GACCTGAGAGGGTGACCGGCCACATTGGGACTGAGACACGGCCCAGACTCCTACGGGAGG CAGCAGTGGGGAATATTGCACAATGGGGGAAAC…	1484 bp	BHII Agar / 3 days / 37 °C	Anaerobic	eDT
31	Clostridium scindens		MSK.1.26	Pamer lab, University of Chicago	Sorbara, Cell Host Microbe 2020	TTTAACGAGAGTTTGATCCTGGCTCAGGATGAACGCTGGCGGCGTGCCTAACACATGCAAGTCGAACGAAGCGCCTGGCCCCGACTTCTTCGGAACGAGGAGCCTTGCGACTGAGTGGCGGACGGGTGAGTAACGCGTGGGCAACCTGCCTTGCACTGGGGGATAACAGCCAGAAATGGCTGCTAATACCGCATAAGACCGAAGCGCCGCATGGCGCGGCGGCCAAAGCCCCGGCGGTGCAAGATGGGCCCGCGTCTGATTAGGTAGTTGGCGGGGTAACGGCCCACCAAGCCGACGATCAGTAGCCGACCTGAGAGGGTGACCGGCCACATTGGGACTGAGACACGGCCCAGACTCCTACGGGAGGCAGCAGTGGGGAATATTGCACAATGGGGGAAA…	1654 bp	BHII Agar / 3 days / 37 °C	Anaerobic	eDT
32	Clostridium scindens		MSK.5.24	Pamer lab, University of Chicago	Sorbara, Cell Host Microbe 2042	ACAGAACCTTGATAATTGAACAATAGACAACAACCCTGAAAATTTCTTGTAAAGAGAGAATTTCAGAACA GAACGGGACATCGAAGAGATGTCCGACCTTAAAACAGTAATAACGGGAAAGAATTAGCCAAGAGTTGATT CTGACCGCGATCACAACTTTTAACGAGAGTTTGATCCTGGCTCAGGATGAACGCTGGCGGCGTGCCTAAC ACATGCAAGTCGAACGAAGCGCTTCCGCCTGATTTTCTTCGGAGATGAAGGCGGCTGCGACTGAGTGGCG GACGGGTGAGTAACGCGTGGGCAACCTGCCTTGCACTGGGGGATAACAGCCAGAAATGGCTGCTAATACC GCATAAGACCGAAGCGCCGCATGGCGCAGCGGCCAAAGCCCCGG…	1783 bp	BHII Agar / 3 days / 37 °C	Anaerobic	eDT
33	Coprococcus comes		JCM 31264	JCM		TTTGTGACTGAGTGGCGGACGGGTGAGTAACGCGTGGGTAACCTGCCTCATACAGGGGGATAACAGTTAGAAATGACTGCTAATACCGCATAAGACCACRGAGCCGCATGGCTCAGTGGGAAAAACTCCGGTGGTATGAGATGGACCCGCGTCTGATTAGGTAGTTGGTGGGGTAACGGCCTACCAAGCCAACGATCAGTAGCCGACCTGAGAGGGTGACCGGCCACATTGGGACTGAGACACGGCCCAAACTCCTACGGGAGGCAGCAGTGGGGAATATTGCACAATGGGGGAAACCCTGATGCAGCGACGCCGCGTGAGCGAAGAAGTATTTCGGTATGTAAAGCTCTATCAGCAGGGAAGAAAATGACGGTACCTGACTAAGAAGCACCGGCTAAA…	1322 bp	BHII Agar / 3 days / 37 °C	Anaerobic	eDT
34	Coprococcus comes		MSK.17.21	Pamer lab, University of Chicago	Sorbara, Cell Host Microbe 2025	AAGAGATTTTTCAAGAACGGACATCGAAAGATGTCGAACCAGAACAGTAAACAGGAACAGAATTGCCAAG CGATTCTGACCCGGATACAAACATTTTTAACGAGAGTTTGATCCTGGCTCAGGATGAACGCTGGCGGCGT GCTTAACACATGCAAGTCGAACGAAGCACTTTAACCTGATTCTTCGGATGAAGGTTTTTGTGACTGAGTG GCGGACGGGTGAGTAACGCGTGGGTAACCTGCCTCATACAGGGGGATAACAGTTAGAAATGACTGCTAAT ACCGCATAAGACCACGGAGCCGCATGGCTCAGTGGGAAAAACTCCGGTGGTATGAGATAGACCCGCGTCT GATTAGGTAGTTGGTGGGGTAACGGCCTACCAAGCCAACGATCA…	1661 bp	BHII Agar / 3 days / 37 °C	Anaerobic	eDT
35	Coprococcus eutactus		MSK.10.6	Pamer lab, University of Chicago	Sorbara, Cell Host Microbe 2022	TTTAATGAGAGTTTGATCCTGGCTCAGGATGAACGCTGGCGGCGTGCTTAACACATGCAAGTCGAACGAT TGAAGCTGGAGCTTGCTCCGGCCGATTTAGTGGCGGACGGGTGAGTAACGCGTGGGTAACCTGCCTCATA CAGGGGGATAGCAGTTGGAAACGACTGGTAAAACCGCATAAGCGCACGGTGTCGCATGACACAGTGTGAA AACACTCCGGTGGTATGAGATGGACCCGCGTCTGATTAGCTAGTTGGTGAGGTAACGGCCCACCAAGGCG ACGATCAGTAGCCGGCCTGAGAGGGTGAACGGCCACATTGGGACTGAGACACGGCCCAAACTCCTACGGG AGGCAGCAGTGGGGAATATTGCACAATGGGGGAAACCCTGATGC…	1550 bp	BHII Agar / 3 days / 37 °C	Anaerobic	ethanol-formic acid extraction
36	Dorea formicigenerans		JCM 31256	JCM		GACTGAGCGGCGGACGGGTGAGTAACGCGTGGGTAACCTGCCTCATACAGGGGGATAACAGTTAGAAATGGCTGCTAATACCGCAAAGACCACAGTACTGCATGGTACAGTGGTAAAAACTCCGGTGGTATGAGATGGACCCGCGTCTGATTAGGTAGTTGGTGAGGTAACGGCCCACCAAGCCGACGATCAGTAGCCGACCTGAGAGGGTGACCGGCCACATTGGGACTGAGACACGGCCCAGACTCCTACGGGAGGCAGCAGTGGGGAATATTGCACAATGGGCGAAAGCCTGATGCAGCGACGCCGCGTGAAGGATGAAGTATTTCGGTATGTAAACTTCTATCAGCAGGGAAGAAAATGACGGTACCTGACTAAGAAGCCCCGGCTAACTACGTG…	1320 bp	BHII Agar / 3 days / 37 °C	Anaerobic	eDT
37	Dorea formicigenerans		MSK.19.39	Pamer lab, University of Chicago	Sorbara, Cell Host Microbe 2029	TTTAAACGAGAGTTTGATCCTGGCTCAGGATGAACGCTGGCGGCGTGCTTAACACATGCAAGTCGAGCGA AGC GATTCTTCGGATGAAGACTTTTGTGACTGAGCGGCGGACGGGTGAGTAACGCGTGGGTAACCTGCCTCAT ACAGGGGGATAACAGTTAGAAATGGCTGCTAATACCGCATAAGACCACAGTACTGCATGGTACAGTGGTA AAAACTCCGGTGGTATGAGATGGACCCGCGTCTGATTAGGTAGTTGGTGAGGTAACGGCCCACCAAGCCG ACGATCAGTAGCCGACCTGAGAGGGTGACCGGCCACATTGGGACTGAGACACGGCCCAGACTCCTACGGG AGGCAGCAGTGGGGAATATTGCACAATGGGCGAAAGCCTG…	1548 bp	BHII Agar / 3 days / 37 °C	Anaerobic	eDT
38	Dorea formicigenerans		MSK.23.29	Pamer lab, University of Chicago	Sorbara, Cell Host Microbe 2038	TTAAACGAGAGTTTGATCCTGGCTCAGGATGAACGCTGGCGGCGTGCTTAACACATGCAAGTCGAGCGAA GCACTTAAGTTCGATTCTTCGGATGAGGACTTTTGTGACTGAGCGGCGGACGGGTGAGTAACGCGTGGGT AACCTGCCTCATACAGGGGGATAACAGTTAGAAATGGCTGCTAATACCGCATAAGACCACGGTACTGCAT GGTACAGTGGTAAAAACTCCGGTGGTATGAGATGGACCCGCGTCTGATTAGGTAGTTGGTGAGGTAACGG CCCACCAAGCCGACGATCAGTAGCCGACCTGAGAGGGTGACCGGCCACATTGGGACTGAGACACGGCCCA GACTCCTACGGGAGGCAGCAGTGGGGAATATTGCACAATGGGCG…	1563 bp	BHII Agar / 3 days / 37 °C	Anaerobic	eDT
39	Dorea longicatena		MSK.18.49	Pamer lab, University of Chicago	Sorbara, Cell Host Microbe 2027	TTTAACGAGAGTTTGATCCTGGCTCAGGATGAACGCTGGCGGCGTGCTTAACACATGCAAGTCGAGCGAA GCACTTAAGTTTGATTCTTCGGATGAAGACTTTTGTGACTGAGCGGCGGACGGGTGAGTAACGCGTGGGT AACCTGCCTCATACAGGGGGATAACAGTTAGAAATGACTGCTAATACCGCATAAGACCACGGTACCGCAT GGTACAGTGGTAAAAACTCCGGTGGTATGAGATGGACCCGCGTCTGATTAGGTAGTTGGTGGGGTAACGG CCTACCAAGCCGACGATCAGTAGCCGACCTGAGAGGGTGACCGGCCACATTGGGACTGAGACACGGCCCA GACTCCTACGGGAGGCAGCAGTGGGGAATATTGCACAATGGAGG…	1564 bp	BHII Agar / 3 days / 37 °C	Anaerobic	eDT
40	Enterocloster clostridioformis	Clostridium clostridioforme	ATCC 25537	ATCC		AGAGTTTGATCCTGGCTCAGGATGAACGCTGGCGGCGTGCCTAACACATGCAAGTCGAAC GAAGCAATTAAGATGAAGTTTTCGGATGGAATCTTGATTGACTGAGTGGCGGACGGGTGA GTAACGCGTGGATAACCTGCCTCACACTGGGGGATAACAGTTAGAAATGACTGCTAATAC CGCATAAGCGCACAGTGCCGCATGGCAGTGTGTGAAAAACTCCGGTGGTGTGAGATGGAT CCGCGTCTGATTAGCCAGTTGGCGGGGTAACGGCCCACCAAAGCGACGATCAGTAGCCGA CCTGAGAGGGTGACCGGCCACATTGGGACTGAGACACGGCCCAAACTCCTACGGGAGGCA GCAGTGGGGAATATTGCACAATGGGCGAAAGCC…	1493 bp	BHII Agar / 3 days / 37 °C	Anaerobic	ethanol-formic acid extraction
41	Enterocloster clostridioformis	Clostridium clostridioforme	DSM 108191	DSM		ATGGAATCTTGATTGACTGAGTGGCGGACGGGTGAGTAACGCGTGGATAACCTGCCTCACACTGGGGGATAACAGTTAGAAATGACTGCTAATACCGCATAAGCGCACAGTGCCGCAKGGCAGTGTGTGAAAAACTCCGGTGGTGTGAGATGGATCCGCGTCTGATTAGCCAGTTGGCGGGGTAACGGCCCACCAAAGCGACGATCAGTAGCCGACCTGAGAGGGTGACCGGCCACATTGGGACTGAGACACGGCCCAAACTCCTACGGGAGGCAGCAGTGGGGAATATTGCACAATGGGCGAAAGCCTGATGCAGCGACGCCGCGTGAGTGAAGAAGTATTTCGGTATGTAAAGCTCTATCAGCAGGGAAGAAAATGACGGTACCTGACTAAGAAGCC…	1334 bp	BHII Agar / 4 days / 37 °C	Anaerobic	ethanol-formic acid extraction
42	Eubacterium ramulus		DSM 16296	DSM		TGATTTCCTTCGGGGATGATTGTTCTGTGACTGAGTGGCGGACGGGTGAGTAACGCGTGGATAACCTGCCTCACACAGGGGGATAACAGTTGGAAACGACTGCTAATACCGCATAAGCGCACAGCACCGCATGGTGCAGTGTGAAAAACTCCGGTGGTGTGAGATGGATCCGCGTCTGATTAGCTWGTTGGCGGGGTAACGGCCCACCAAGGCGACGATCAGTAGCCGGCCTGAGAGGGCGACCGGCCACATTGGGACTGAGACACGGCCCAGACTCCTACGGGAGGCAGCAGTGGGGAATATTGCACAATGGGGGAAACCCTGATGCAGCGACGCCGCGTGAGCGATGAAGTATTTCGGTATGTAAAGCTCTATCAGCAGGGAAGATAATGACGGTAC…	1341 bp	BHII Agar / 4 days / 37 °C	Anaerobic	ethanol-formic acid extraction
43	Faecalibacterium prausnitzii	Faecalibacterium prausnitzii_J	CLA-AA-H281	Clavel lab, University of Aachen		GTCGAACGAGCGAGAGAGAGCTTGCTTTCTCGAGCGAGTGGCGAACGGGTGAGTAACGCGTGAGGAACCTGCCTCAAAGAGGGGGACAACAGTTGGAAACGACTGCTAATACCGCATAAGCCCACGACCCGGCATCGGGTAGAGGGAAAAGGAGCAATCCGCTTTGAGATGGCCTCGCGTCCGATTAGCTAGTTGGTGAGGTAATGGCCCACCAAGGCGACGATCGGTAGCCGGACTGAGAGGTTGAACGGCCACATTGGGACTGAGACACGGCCCAGACTCCTACGGGAGGCAGCAGTGGGGAATATTGCACAATGGGGGAAACCCTGATGCAGCGACGCCGCGTGGAGGAAGAAGGTCTTCGGATTGTAAACTCCTGTTGTTGAGGAAGATAATGAC…	859 bp	Schaedler Agar / 4 days / 37 °C	Anaerobic	ethanol-formic acid extraction
44	Faecalicatena fissicatena		MSK.20.55	Pamer lab, University of Chicago	Sorbara, Cell Host Microbe 2031	TTTATTATGAGAGTTTGATCCTGGCTCAGGATGAACGCTGGCGGCGTGCTTAACACATGCAAGTCGAGCG AAGCACTCTGCTTTGATTCTTTCGGGATGAAGAGCATTGTGACTGAGCGGCGGACGGGTGAGTAACGCGT GGGTAACCTGCCTCATACAGGGGGATAACAGTTAGAAATGGCTGCTAATACCGCATAAGACCACAGCACC GCATGGTGCAGGGGTAAAAACTCCGGTGGTATGAGATGGACCCGCGTCTGATTAGCTAGTTGGTGGGGTA ACGGCCTACCAAGGCGACGATCAGTAGCCGACCTGAGAGGGTGACCGGCCACATTGGGACTGAGACACGG CCCAAACTCCTACGGGAGGCAGCAGTGGGGAATATTGCACAATG…	1568 bp	BHII Agar / 3 days / 37 °C	Anaerobic	eDT
45	Faecalicatena fissicatena		MSK.9.3	Pamer lab, University of Chicago	Sorbara, Cell Host Microbe 2048	TTTATTATGAGAGTTTGATCCTGGCTCAGGATGAACGCTGGCGGCGTGCTTAACACATGCAAGTCGAGCG AAGCACTCTGCTTTGATTCTTTCGGGATGAAGAGCATTGTGACTGAGCGGCGGACGGGTGAGTAACGCGT GGGTAACCTGCCTCATACAGGGGGATAACAGTTAGAAATGGCTGCTAATACCGCATAAGACCACAGCACC GCATGGTGCAGGGGTAAAAACTCCGGTGGTATGAGATGGACCCGCGTCTGATTAGCTAGTTGGTGGGGTA ACGGCCTACCAAGGCGACGATCAGTAGCCGACCTGAGAGGGTGACCGGCCACATTGGGACTGAGACACGG CCCAAACTCCTACGGGAGGCAGCAGTGGGGAATATTGCACAATG…	1609 bp	BHII Agar / 3 days / 37 °C	Anaerobic	eDT
46	Fusicatenibacter saccharivorans		MSK.14.54	Pamer lab, University of Chicago	Sorbara, Cell Host Microbe 2023	TTTTATCAGAGAGTTTGATCCTGGCTCAGGATGAACGCTGGCGGCGTGCTTAACACATGCAAGTCGAGCG AAGCGGCTGAATTGATTTCTTCGGATTGATTTTCAGTTGACTGAGCGGCGGACGGGTGAGTAACGCGTGG GTGACCTGCCCCATACCGGGGGATAACAGCTGGAAACGGCTGCTAATACCGCATAAGCGCACAGAGCTGC ATGGCTCGGTGTGAAAAACTCCGGTGGTATGGGATGGGCCCGCGTCTGATTAGGCAGTTGGCGGGGTAAC GGCCCACCAAACCGACGATCAGTAGCCGGCCTGAGAGGGCGACCGGCCACATTGGGACTGAGACACGGCC CAAACTCCTACGGGAGGCAGCAGTGGGGAATATTGCACAATGGG…	1464 bp	BHII Agar / 3 days / 37 °C	Anaerobic	eDT
47	Fusicatenibacter saccharivorans		MSK.15.44	Pamer lab, University of Chicago	Sorbara, Cell Host Microbe 2024	TTCCTTAGAAAGGAGGTGATCCAGCCGCACCTTCCGATACGGCTACCTTGTTACGACTTCACCCCAGTTA TCAGTCCCGCCTTCGGCAGCTCCCTCCTGAAAGGTTGGGTCACTGACTTCGGGCGTTACCAACTCCCATG GTGTGACGGGCGGTGTGTACAAGACCCGGGAACGTATTCACCGCGACATTCTGATTCGCGATTACTAGCG ATTCCAGCTTCGTGCAGTCGAGTTGCAGACTGCAGTCCGAACTGAGACGTTATTTTTGGGATTTGCTCCA CCTCGCGGCTTTGCCTCCCTTTGTTTACGCCATTGTAGCACGTGTGTAGCCCAGATCATAAGGGGCATGA TGATTTGACGTCATCCCCACCTTCCTCCAGGTTATCCCTGGCAG…	1567 bp	BHII Agar / 3 days / 37 °C	Anaerobic	eDT
48	Lachnospira eligens	Eubacterium eligens	CLA-AA-H260	Clavel lab, University of Aachen		TGGCTCAGGATGAACGCTGGCGGCGTGCTTAACACATGCAAGTCGAACGAAGCATTTNGNACAGATTWYTTCGGKWTGAAGTTNTTTATGACTGAGTGGCGGACGGGTGAGTAACGCGTGGGTAACCTGCCTTGTACTGGGGGATAGCAGCTGGAAACGGCTGGTAATACCGCATAAGCGCACAATGTTGCATGACATGGTGTGAAAAACTCCGGTGGTATAAGATGGACCCGCGTCTGATTAGCTAGTTGGTGAGATAACAGCCCACCAAGGCGACGATCAGTAGCCGACCTGAGAGGGTGACCGGCCACATTGGGACTGAGACACGGCCCAGACTCCTACGGGAGGCAGCAGTGGGGAATATTGCACAATGGAGGAAACTCTGATGCAGCGACGCCG…	1468 bp	BHII Agar / 3 days / 37 °C	Anaerobic	ethanol-formic acid extraction
49	Lacrimispora celerecrescens	Clostridium celerecrescens	DSM 105336	DSM		AGAGTTTGATCCTGGCTCAGGATGAACGCTGGCGGCGTGCTTAACACATGCAAGTCGAGCGAAGCGATTT CAAGGAAGTTTTCGGATGGAATTGAAATTGACTTAGCGGCGGACGGGTGAGTAACGCGTGGGTAACCTGC CTCATACAGGGGGATAACAGTTGGAAACGGCTGCTAATACCGCATAAGCACACAGTGCCGCATGGTACGG TGTGAAAAACTCCGGTGGTATGAGATGGACCCGCGTCTGATTAGGTAGTTGGTGAGGTAACGGCCCACCA AGCCGACGATCAGTAGCCGACCTGAGAGGGTGACCGGCCACATTGGGACTGAGACACGGCCCAAACTCCT ACGGGAGGCAGCAGTGGGGAATATTGGACAATGGGGGAAACCCT…	1439 bp	BHII Agar / 4 days / 37 °C	Anaerobic	ethanol-formic acid extraction
50	Roseburia faecis		CLA-AA-H164	Clavel lab, University of Aachen		GAAGATTTTGTGACTGAGTGGCGGACGGGTGAGTAACGCGTGGGTAACCTGCCTCATACAGGGGGATAACAGTTGGAAACGACTGCTAATACCGCATAAGCGCACAGGATTGCATGATCCGGTGTGAAAAACTCCGGTGGTATGAGATGGACCCGCGTCTGATTAGCCAGTTGGCAGGGTAACGGCCTACCAAAGCGACGATCAGTAGCCGACCTGAGAGGGTGACCGGCCACATTGGGACTGAGACACGGCCCAAACTCCTACGGGAGGCAGCAGTGGGGAATATTGCACAATGGGGGAAACCCTGATGCAGCGACGCCGCGTGAGCGAAGAAGTATTTCGGTATGTAAAGCTCTATCAGCAGGGAAGAAGAATGACGGTACCTGACTAAGAAGCACC…	823 bp	BHII Agar / 3 days / 37 °C	Anaerobic	ethanol-formic acid extraction
51	Roseburia hominis		DSM 16839	DSM		GATCCTGGCTCAGGATGAACGCTGGCGGCGTGCTTAACACATGCAAGTCGAACGAAGCACTTTAATTGAT TTCTTCGGAATGAAGTTTTTGTGACTGAGTGGCGGACGGGTGAGTAACGCGTGGGTAACCTGCCTCATAC AGGGGGATAACAGTTGGAAACGACTGCTAATACCGCATAAGCGCACAGGATTGCATGATCCAGTGTGAAA AACTCCGGTGGTATGAGATGGACCCGCGTCTGATTAGCCAGTTGGCGGGGTAACGGCCCACCAAAGCGAC GATCAGTAGCCGACCTGAGAGGGTGACCGGCCACATTGGGACTGAGACACGGCCCAAACTCCTACGGGAG GCAGCAGTGGGGAATATTGCACAATGGGGGAAACCCTGATGCAG…	1485 bp	BHII Agar / 4 days / 37 °C	Anaerobic	ethanol-formic acid extraction
52	Roseburia inulinivorans		DSM 108070	DSM		TGAGTAACGCGTGGGTAACCTGCCTCACACAGGGGGATAACAGTTGGAAACGGCTGCTAATACCGCAAAGCGCACAGTACCGCAGGTACAGTGTGAAAAACTCCGGTGGTGTGAGATGGACCCGCGTCTGATTAGCTAGTTGGCAGGGCAACGGCCTACCAAGGCGACGATCAGTAGCCGACCTGAGAGGGTGACCGGCCACATTGGGACTGAGACACGGCCCAAACTCCTACGGGAGGCAGCAGTGGGGAATATTGCACAATGGGGGAAACCCTGATGCAGCGACGCCGCGTGAGCGAAGAAGTATTTCGGTATGTAAAGCTCTATCAGCAGGGAAGAAGAAATGACGGTACCTGACTAAGAAGCACCGGCTAAATACGTGCCAGCAGCCGCGGTAAT…	1266bp	Schaedler Agar / 4 days / 37 °C	Anaerobic	ethanol-formic acid extraction
53	Ruminococcus bromii		CLA-AA-H271	Clavel lab, University of Aachen		GTCGAACGGAACTGTTTTGAAGATTTCTTCGGAATGAATTTGATTTAGTTTAGTGGCGGACGGGTGAGTAACGCGTGAGTAACCTGCCTTCAAGAGGGGGATAACATTCTGAAAAGAATGCTAATACCGCATGACATATCGGAACCACATGGTTTTGATATCAAAGATTTTATCGCTTGAAGATGGACTCGCGTCCGATTAGTTAGTTGGTGAGGTAACGGCTCACCAAGACCGCGATCGGTAGCCGGACTGAGAGGTTGAACGGCCACATTGGGACTGAGACACGGCCCAGACTCCTACGGGAGGCAGCAGTGGGGGATATTGCGCAATGGGGGCAACCCTGACGCAGCAACGCCGCGTGAAGGATGAAGGTTTTCGGATTGTAAACTTCTTTTATTA…	764 bp	mGAM Agar / 4 days / 37 °C	Anaerobic	eDT
54	Ruminococcus gnavus	Mediterraneibacter gnavus	MSK.22.53	Pamer lab, University of Chicago	Sorbara, Cell Host Microbe 2035	TTTAACGAGAGTTTGATCCTGGCTCAGGATGAACGCTGGCGGCGTGCTTAACACATGCAAGTCGAGCGAA GCACCTTGACGGATTTCTTCGGATTGAAGCCTTGGTGACTGAGCGGCGGACGGGTGAGTAACGCGTGGGT AACCTGCCTCATACAGGGGGATAACAGTTGGAAACGACTGCTAATACCGCATAAGCGCACAGTACCGCAT GGTACGGTGTGAAAAACTCCGGTGGTATGAGATGGACCCGCGTCTGATTAGGTAGTTGGTGGGGTAACGG CCTACCAAGCCGACGATCAGTAGCCGACCTGAGAGGGTGACCGGCCACATTGGGACTGAGACACGGCCCA AACTCCTACGGGAGGCAGCAGTGGGGAATATTGCACAATGGGGG…	1562 bp	BHII Agar / 3 days / 37 °C	Anaerobic	eDT
55	Ruminococcus gnavus	Mediterraneibacter gnavus	MSK.23.60	Pamer lab, University of Chicago	Sorbara, Cell Host Microbe 2039	AAAAAGAAAATGAAAAAAGTTCTTGACAAAAGGAAAACGGCGTGATAAAATATCAAAGCTACTTCTTATC AACAAGAACAGCGAAGAACCTTGATAATTAAACAATAGACAACAACCTTGAAAATTTCTTAAGAGAAGAT TTTTTAAGAACAGCATCTAAAAGATGCACCCGTCACATTTAATGTGACAGACAGTAAAAGGGATGAATTA GCTAGTAGTTAATTCTGACCGGAACGAACACTTTTAACGAGAGTTTGATCCTGGCTCAGGATGAACGCTG GCGGCGTGCTTAACACATGCAAGTCGAGCGAAGCACCTTGACGGATTTCTTCGGATTGAAGCCTTGGTGA CTGAGCGGCGGACGGGTGAGTAACGCGTGGGTAACCTGCCTCAT…	1714 bp	BHII Agar / 3 days / 37 °C	Anaerobic	eDT
56	Ruminococcus lactaris	Mediterraneibacter lactaris	CLA-AA-H279	Clavel lab, University of Aachen		GCGAGCACTTAGGAAGATTCTTCGGATGATTTCCTATTTGACTGAGCGGCGGACGGGTGAGTAACGCGTGGGTAACCTGCCTCATACAGGGGGATAACAGTTAGAAATGACTGCTAATACCGCATAAGACCACAGCACCGCAKGGTGCAGGGGTAAAAACTCCGGTGGTATGAGATGGACCCGCGTCTGATTAGTTAGTTGGTGGGGTAACGGCCTACCAAGGCGACGATCAGTAGCCGACCTGAGAGGGTGACCGGCCACATTGGGACTGAGACACGGCCCAAACTCCTACGGGAGGCAGCAGTGGGGAATATTGCACAATGGGGGAAACCCTGATGCAGCGACGCCGCGTGAGCGAAGAAGTATTTCGGTATGTAAAGCTCTATCAGCAGGGAAGAA…	1364 bp	BHII Agar / 4 days / 37 °C	Anaerobic	ethanol-formic acid extraction
57	Ruminococcus torques	Mediterraneibacter torques	CLA-AA-H261	Clavel lab, University of Aachen		TTAGATTCTTCGGATGAAGAGGATTGTGACTGAGCGGCGGACGGGTGAGTAACGCGTGGGTAACCTGCCTCATACAGGGGGATAACAGTTAGAAATGACTGCTAATACCGCATAAGACCACAGCACCGCATGGTGCGGGGGTAAAAACTCCGGTGGTATGAGATGGACCCGCGTCTGATTAGCTRGTTGGTAAGGTAACGGCTTACCAAGGCGACGATCAGTAGCCGACCTGAGAGGGTGACCGGCCACATTGGGACTGAGACACGGCCCAAACTCCTACGGGAGGCAGCAGTGGGGAATATTGCACAATGGGGGAAACCCTGATGCAGCGACGCCGCGTGAGCGAAGAAGTATTTCGGTATGTAAAGCTCTATCAGCAGGGAAGAAAATGACGGTACC…	1352 bp	mGAM Agar / 3 days / 37 °C	Anaerobic	ethanol-formic acid extraction
58	Sellimonas intestinalis		MSK.1.25	Pamer lab, University of Chicago	Sorbara, Cell Host Microbe 2020	TTACGAGAGTTTGATCCTGGCTCAGGATGAACGCTGGCGGCGTGCCTAACACATGCAAGTCGAGCGAAGC GCTGTTTTCAGAATCTTCGGAGGAAGAGGACAGTGACTGAGCGGCGGACGGGTGAGTAACGCGTGGGCAA CCTGCCTCATACAGGGGGATAACAGTTAGAAATGACTGCTAATACCGCATAAGCGCACAGGACCGCATGG TGTAGTGTGAAAAACTCCGGTGGTATGAGATGGACCCGCGTCTGATTAGGTAGTTGGTGGGGTAAAGGCC TACCAAGCCGACGATCAGTAGCCGACCTGAGAGGGTGACCGGCCACATTGGGACTGAGACACGGCCCAAA CTCCTACGGGAGGCAGCAGTGGGGAATATTGCACAATGGGGGAA…	1560 bp	mGAM Agar / 4 days / 37 °C	Anaerobic	eDT
