# Supplementary material for: A MALDI-TOF MS library for rapid identification of human commensal gut bacteria from the class Clostridia
Source: Front Microbiol. 2023 Feb 21;14:1104707. doi: 10.3389/fmicb.2023.1104707 (PMC9990839; doi:10.3389/fmicb.2023.1104707)
Supplement: Supplementary file 3 [file Table_3.XLSX]

## Sheet: Sheet1
	strains		first validation						second validation
1	Agathobacter rectalis	MSK.9.13	Agathobacter rectalis MSK 16.22	2.19	Agathobacter rectalis MSK 13.48	2.17	Agathobacter rectalis NT5009	2.08	Agathobacter rectalis MSK 13.48	2.21	Agathobacter rectalis NT5009	2.14	Agathobacter rectalis MSK 17.42	2.08		Color code
2		CLA-AA-H258	Agathobacter rectalis MSK 16.22	2.31	Agathobacter rectalis MSK 17.42	2.17	Agathobacter rectalis NT5009	2.08	Agathobacter rectalis NT5009	2.39	Agathobacter rectalis MSK 17.42	2.37	Agathobacter rectalis 16.22	2.37		correct identification with log score >2
3	Anaerobutyricum hallii	Clinical isolate	Anaerobutyricum hallii CLA-AA-H202	2.28	Eubacterium halii NT5067	2.22	Lactobacillus malefermentans DSM 20570 DSM	1.18	Eubacterium halii CLA-AA-H202	2.28	Eubacterium halii NT5067	2.17	Clostridium beijerinckii 1072_ATCC 25752T BOG	1.2		correct identification with log score between 1.7 and 2
4	Anaerostipes hadrus	CLA-AA-H53	Anaerostipes hadrus MSK 10.27	2.12	Anaerostipes hadrus MSK 14.23	2.1	Anaerostipes hadrus MSK 11.2	2.02	Anaerostipes hadrus msK 14.23	2.23	Anaerostipes hadrus MSK 10.27	2.22	Anaerostipes hadrus MSK 11.2	2.16		correct identification with log score <1.7
5	Anaerotruncus colihominis	JCM 31255	Anaerotruncus colihominis CCUG 69734	2.35	Anaerotruncus colihominis DSM17241	2.34	Anaerotruncus colihominis CCUG 45055	2.31	Anaerotruncus colihominis CCUG 45055	2.33	Anaerotruncus colihominis CCUG 65088	2.25	Anaerotruncus colihominis DSM 17241	2.25		no color: wrong annotation of strain
6	Blautia caecimuris	DSM 29492	Blautia caecimuris SJ18	2.29	Blautia caecimuris MSK.19.25	2.1	Fusobacterium necrophorum CCUG 37310 CCUG	1.42	Blautia caecimuris MSK.19.25	2.18	Blautia caecimuris SJ18	2.09	Rhizobium radiobacter B166 UFL	1.31
7	Blautia faecis	MSK.18.51	Blautia faecis MSK 14.13	2.44	Blautia faecis MSK 17.74	2.41	Blautia faecis MSK 11.45	2.39	Blautia faecis MSK 14.13	2.31	Blautia faecis MSK 11.45	2.17	Blautia faecis MSK 18.27	2.17
8	Blautia glucerasea	DSM 22028	Blautia caecimuris SJ18	1.83	Blautia caecimuris MSK.19.25	1.72	Blautia schinkii MSK.6.25	1.39	Blautia caecimuris SJ18	1.86	Blautia caecimuris MSK.19.25	1.7	Blautia luti MSK.17.18	1.31
9	Blautia hansenii	DSM 20583	Blautia producta MSK.4.13	1.41	Staphylococcus simiae DSM 17636T DSM	1.35	Blautia schinkii MSK.6.16	1.35	Aeromonas molluscorum 848T DSM	1.44	Blautia producta MSK.4.13	1.42	Lactobacillus equi DSM 15833T DSM	1.37
10	Blautia massiliensis	MSK.19.60	Blautia hansenii MSK.15.26	2.39	Blautia massiliensis MSK 15.19	2.38	Blautia luti MSK 16.34	2.37	Blautia massiliensis MSK 13.24	2.21	Blautia massiliensis MSK 17.18	2.17	Blautia sp. MSK 18.38	2.16
11		MSK.22.56	Blautia hansenii MSK 15.26	2.17	Blautia massiliensis MSK 15.19	2.12	Blautia luti MSK 18.38	2.06	Blautia massiliensis MSK 17.18	2.3	Blautia schinkii MSK 15.25	2.21	Blautia hansenii MSK 15.26	2.19
12		MSK.9.19	Blautia massiliensis MSK 18.38	2.37	Blautia hansenii MSK 15.26	2.32	Blautia massiliensis MSK 13.24	2.3	Blautia massiliensis MSK 17.18	2.45	Blautia massiliensis MSK 18.38	2.42	Blautia hansenii MSK 15.26	2.36
13		MSK.20.85	Blautia schinkii MSK 15.25	2.27	Blautia massiliensis MSK 17.18	2.2	Blautia massiliensis MSK 18.38	2.18	Blautia schinkii MSK 15.25	2.14	Blautia luti MSK 18.38	2.04	Blautia massiliensis MSK 17.18	2.03
14		MSK.21.1	Blautia luti MSK.16.34	2.23	Blautia massiliensis MSK 17.18	2.17	Blautia schinkii MSK 15.25	2.16	Blautia schinkii MSK 15.25	2.14	Blautia massiliensis MSK 17.18	2.13	Blautia schinkii MSK 6.25	2.07
15	Blautia obeum	MSK.20.66	Blautia obeum CLA-AA-H120	2.12	Blautia obeum NT5069	2.04	Blautia obeum MSK 13.37	1.86	Blautia obeum CLA-AA-H120	2.07	Blautia obeum NT5069	2.07	Blautia obeum MSK 13.37	1.86
16	Blautia producta	CCUG 9990T	Blautia coccoides ATCC 29236	2.22	Blautia producta ATCC 27340	2.2	Blautia producta DSM 2950	2.12	Blautia producta ATCC 27340	2.21	Blautia coccoides ATCC 29236	2.19	Blautia producta DSM 2950	2.16
17		MSK.4.14	Blautia producta MSK.4.13	2.26	Blautia coccoides YL58	1.44	Clostridium haemolyticum 1069_ATCC 9650T BOG	1.43	Blautia producta MSK.4.13	2.22	Blautia coccoides YL58	1.36	Pseudarthrobacter sulfonivorans DSM 14002T DSM	1.35
18		MSK.4.17	Blautia producta MSK.4.13	2.08	Clostridium baratii 1018_NCTC 10986 BOG	1.35	Lactobacillus paracasei ssp paracasei DSM 20207 DSM	1.32	Blautia producta MSK.4.13	2.33	Klebsiella oxytoca ATCC 700324 THL	1.46	Clostridium symbiosum DSM 108200	1.34
19	Blautia pseudococcoides	DSM 26115	Blautia pseudococcoides YL58	2.29	Blautia coccoides ATCC 29236	1.59	Blautia producta ATCC 27340	1.57	Blautia pseudococcoides YL58	2.26	Blautia coccoides ATCC 29236	1.59	Blautia coccoides 1035_NCTC 11035T BOG	1.59
20	Blautia schinkii	MSK.6.27	Blautia schinkii MSK 6.25	2.48	Blautia schinkii MSK 6.16	2.42	Blautia schinkii MSK 15.25	2.36	Blautia schinkii MSK 6.25	2.31	Blautia schinkii MSK 15.25	2.12	Blautia schinkii MSK 6.16	2.11
21		MSK.6.32	Blautia schinkii MSK 6.16	2.38	Blautia schinkii MSK 6.25	2.37	Blautia schinkii MSK 15.25	2.26	Blautia schinkii MSK 6.25	2.49	Blautia schinkii MSK 6.16	2.44	Blautia schinkii MSK 15.25	2.41
22	Blautia wexlerae	MSK.18.16	Blautia wexlerae DSM25403	2.3	Blautia wexlerae MSK 17.7	2.25	Blautia wexlerae MSK14.2	2.22	Blautia wexlerae MSK 14.2	2	Blautia wexlerae DSM25403	1.98	Blautia wexlerae MSK17.7	1.85
23	Clostridium leptum	DSM 108256	Clostridium leptum DSM 753	2.3	Clostridium paraputrificum 1083_ATCC 17796 BOG	1.47	Staphylococcus simulans DSM 20322T DSM	1.38	Clostridium leptum DSM 753	2.46	Staphylococcus simulans DSM 20322T DSM	1.42	Pseudomonas gessardii CIP 105469T HAM	1.34
24	Clostridium nexile	MSK.23.22	Clostridium nexile MSK.23.83	2.26	Lactobacillus ruminis DSM 20403T DSM	1.18	Weissella halotolerans DSM 20190T DSM	1.18	Clostridium nexile MSK.23.83	2.38	Dialister pneumosintes VA12065_2_11 ERL	1.36	Clostridium cochlearium 1050_NCTC 2909 BOG	1.31
25	Clostridium scindens	MSK.1.26	Clostridium scindens DSM 5676	2.37	Clostridium scindens MSK 1.16	2.26	Clostridium scindens JCM 10422	2.24	Clostridium scindens JCM 10422	2.3	Clostridium scindens MSK 1.16	2.19	Clostridium scindens ATCC 35704	2.19
26		MSK.5.24	Clostridium scindens DSM 5676	2.32	Clostridium scindens MSK 1.16	2.29	Clostridium scindens ATCC 35704	2.29	Clostridium scindens JCM 10422	2.33	Clostridium scindens DSM 5676	2.33	Clostridium scindens JCM 10423	2.24
27		JCM 10419	Clostridium scindens DSM 5676	2.15	Clostridium scindens ATCC 35704	2.11	Clostridium scindens JCM 10422	2.1	Clostridium scindens DSM 5676	2.47	Clostridium scindens ATCC 35704	2.45	Clostridium scindens JCM 10423	2.41
28		JCM 10420	Clostridium scindens DSM 5676	2.39	Clostridium scindens JCM 10423	2.35	Clostridium scindens ATCC 35704	2.28	Clostridium scindens JCM 10423	2.46	Clostridium scindens ATCC 35704	2.39	Clostridium scindens DSM 5676	2.39
29		JCM 10421	Clostridium scindens JCM 10422	2.34	Clostridium scindens ENR 0274	2.26	Clostridium scindens MSK 1.16	2.25	Clostridium scindens JCM 10422	2.28	Clostridium scindens ATCC 35704	2.22	Clostridium scindens JCM 10423	2.21
30	Clostridium symbiosum	WAL-14163	Clostridium symbiosum ENR 0238	2.42	Clostridium symbiosum DSM 29356	2.37	Clostridium symbiosum WAL-14673	2.37	Clostridium symbiosum DSM 108250	2.46	Clostridium symbiosum ENR 0238	2.45	Clostridium symbiosum DSM 29356	2.44
31		MSK.1.9	Clostridium symbiosum ENR 0238	2.43	Clostridium symbiosum DSM 108250	2.36	Clostridium symbiosum DSM 108200	2.28	Clostridium symbiosum DSM 108200	2.14	Clostridium symbiosum ENR 0238	2.08	Clostridium symbiosum DSM 29356	2
32		MSK.7.21	Clostridium symbiosum ENR 0238	2.44	Clostridium symbiosum DSM 29356	2.42	Clostridium symbiosum WAL-14673	2.39	Clostridium symbiosum DSM 108200	2.16	Clostridium symbiosum DSM 29356	2.04	Clostridium symbiosum DSM 108250	2.03
33	Coprococcus comes	MSK.17.21	Coprococcus comes CLA-AA-H153	2.24	Coprococcus comes MSK 16.12	2.21	Coprococcus comes NT5048	2.2	Coprococcus comes MSK 16.12	2.18	Coprococcus comes NT 5048	2.17	Coprococcus comes MSK 11.53	2.16
34		JCM 31264	Coprococcus comes CLA-AA-H153	2.39	Coprococcus comes MSK 16.12	2.32	Coprococcus comes NT5048	2.31	Coprococcus comes MSK 16.12	2.33	Coprococcus comes CLA-AA-H153	2.24	Coprococcus comes MSK 10.14	2.23
35	Coprococcus eutactus	MSK.10.6	Coprococcus eutactus MSK.21.13	1.71	Lactobacillus suebicus DSM 5008 DSM	1.34	Acinetobacter lwoffii B101 UFL	1.3	Coprococcus eutactus MSK.21.13	1.77	Acinetobacter lwoffii B101 UFL	1.28	Pseudomonas savastanoi ssp savastanoi LMG 2209T HAM	1.24
36	Dorea formicigenerans	MSK.19.39	Dorea formicigenerans MSK 17.61	2.57	Dorea formicigenerans MSK 13.15	2.52	Dorea formicigenerans CLA-AA-H264	2.29	Dorea formicigenerans MSK 17.61	2.53	Dorea formicigenerans MSK 13.15	2.45	Dorea formicigenerans CLA-AA-H264	2.2
37		MSK.23.29	Dorea formicigenerans MSK 17.61	2.49	Dorea formicigenerans MSK 13.15	2.44	Dorea formicigenerans CLA-AA-H264	2.29	Dorea formicigenerans CLA-AA-H264	2.25	Dorea formicigenerans MSK 17.61	2.24	Dorea formicigenerans MSK 13.15	2.17
38		JCM 31256	Dorea formicigenerans MSK 17.61	2.57	Dorea formicigenerans MSK 13.15	2.47	Dorea formicigenerans PB-SAAWY	2.24	Dorea formicigenerans MSK 13.15	2.41	Dorea formicigenerans CLA-AA-H264	2.33	Dorea formicigenerans MSK 17.61	2.25
39	Dorea longicatena	MSK.18.49	Dorea longicatena MSK 11.4	2.11	Dorea longicatena MSK 16.48	2.1	Dorea longicatena NT5027	2.06	Dorea longicatena MSK 11.4	2	Dorea longicatena NT5027	1.81	Dorea longicatena MSK 16.48	1.78
40	Enterocloster clostridioformis	ATCC 25537	Enterocloster clostridioformis DSM 933	2.61	Enterocloster clostridioformis CCUG 57768	2.35	Enterocloster clostridioformis MSK 2.59	2.31	Enterocloster clostridioformis DSM 933	2.49	Enterocloster clostridioformis DSM 108191	2.29	Enterocloster clostridioformis CCUG 57768	2.26
41		DSM 108191	Enterocloster clostridioformis CCUG 57768 CCUG	2.27	Enterocloster clostridioformis ENR_0420 ENR	2.21	Enterocloster clostridioformis DSM 933	2.2	Enterocloster clostridioformisCCUG 57768 CCUG	2.35	Enterocloster clostridioformis CCUG 28596	2.27	Enterocloster clostridioformis 1021_NCTC 11224T BOG	2.21
42	Eubacterium ramulus	DSM 16296	Eubacterium ramulus DSM 15684	2.49	Eubacterium ramulus PB-SKBSD	2.27	Lactobacillus paracasei ssp paracasei DSM 20207 DSM	1.38	Eubacterium ramulus DSM 15684	2.37	Eubacterium ramulus PB-SKBSD	2.21	Lactobacillus paracasei ssp tolerans DSM 20258T DSM	1.62
43	Faecalibacterium prausnitzii	CLA-AA-H281	Faecalibacterium prausnitzii CLA-AA-H222	2.23	Faecalibacterium prausnitzii CLA-JM-H7	2.14	Faecalibacterium prausnitzii DSM107838	2.01	Faecalibacterium prausnitzii CLA-AA-H222	2.16	Faecalibacterium prausnitzii CLA-JM-H7	2.11	Faecalibacterium prausnitzii DSM107838	2.06
44	Faecalicatena fissicatena	MSK.20.55	Faecalicatena fissicatena MSK 14.47	2.19	Faecalicatena fissicatena MSK 14.20	2.13	Faecalicatena fissicatena MSK 14.46	2.12	Faecalicatena fissicatena MSK 14.47	2.18	Faecalicatena fissicatena MSK 14.20	2.18	Faecalicatena fissicatena MSK 14.46	2.16
45		MSK.9.3	Faecalicatena fissicatena MSK 14.47	2.29	Faecalicatena fissicatena MSK 14.46	2.28	Faecalicatena fissicatena MSK 14.20	2.26	Faecalicatena fissicatena MSK 14.47	2.38	Faecalicatena fissicatena MSK 14.46	2.35	Faecalicatena fissicatena MSK 14.20	2.28
46	Fusicatenibacter saccharivorans	MSK.14.54	Fusicatenibacter saccharivorans DSM 26062	2.34	Fusicatenibacter saccharivorans MSK 13.41	2.32	Fusicatenibacter saccharivorans MSK 10.29	2.02	Fusicatenibacter saccharivorans DSM 26062	2.45	Fusicatenibacter saccharivorans MSK 13.41	2.33	Fusicatenibacter saccharivorans MSK 10.29	1.95
47		MSK.15.44	Fusicatenibacter saccharivorans DSM 26062	2.45	Fusicatenibacter saccharivorans MSK 13.41	2.3	Fusicatenibacter saccharivorans MSK 10.29	1.97	Fusicatenibacter saccharivorans DSM 26062	2.52	Fusicatenibacter saccharivorans MSK 13.41	2.28	Fusicatenibacter saccharivorans MSK 10.29	2.04
48	Lachnospira eligens	CLA-AA-H260	Lachnospira eligens CLA-JM-H6	2.43	Lachnospira eligens DSM 108064	2.31	Lachnospira eligensNT5075	2.3	Eubacterium eligens CLA-JM-H6	2.5	Eubacterium eligens DSM 108064	2.39	Eubacterium eligens NT5075	2.18
49	Lacrimispora celerecrescens	DSM 105336	Lacrimispora celerecrescens DSM105336	2.52	Clostridium sphenoides DSM 1225 VML	2.21	Lacrimispora celerecrescens 52 PIM	2.09	Lacrimispora celerecrescens DSM105336	2.42	Clostridium sphenoides DSM 1225 VML	2.21	Lacrimispora celerecrescens 52 PIM	2.05
50	Roseburia faecis	CLA-AA-H164	Roseburia faecis JCM 31261	2.49	Roseburia faecis DSM 16840	2.17	Staphylococcus simulans DSM 20323 DSM	1.36	Roseburia faecis JCM 31261	2.49	Roseburia faecis DSM 16840	2.13	Staphylococcus simulans DSM 20323 DSM	1.39
51	Roseburia hominis	DSM 16839	Roseburia hominis JCM 31337	2.13	Enterocloster clostridioformis ENR_0380 ENR	1.4	Neisseria meningitidis Serogroup_Y BRL	1.4	Roseburia hominis JCM 31337	2.14	Lactobacillus mucosae 13667 IMHM	1.4	Neisseria gonorrhoeae ATCC 49226 THL	1.37
52	Roseburia inulinivorans	DSM 108070	Roseburia inulinivorans CLA-AA-H149	2.23	Blautia caecimuris SJ18	1.55	Blautia coccoides YL58	1.41	Roseburia inulinivorans CLA-AA-H149	2.3	Bacillus pumilus DSM 27T DSM	1.49	Enterocloster clostridioformis 1021_NCTC 11224T BOG	1.4
53	Ruminococcus bromii	CLA-AA-H271	Ruminococcus bromii PB-SWYUN	2.17	Ruminococcus bromii CLA-AA-H216	2.04	Ruminococcus bromii NT5045	1.82	Ruminococcus bromii CLA-AA-H216	2.29	Ruminococcus bromii PB-SWYUN	2.24	Ruminococcus bromii NT5045	1.98
54	Ruminococcus gnavus	MSK.22.53	Ruminococcus gnavus DSM 108212	2.33	Ruminococcus gnavus MSK 17.82	2.26	Ruminococcus gnavus MSK 11.9	2.22	Ruminococcus gnavus NT5046	2.26	Ruminococcus gnavus MSK 11.9	2.1	Ruminococcus gnavus DSM 108212	2
55		MSK.23.60	Ruminococcus gnavus DSM 108212	2.15	Ruminococcus gnavus NT5046	2.03	Ruminococcus gnavus MSK 17.82	2.02	Ruminococcus gnavus DSM 108212	2.12	Ruminococcus gnavus MSK 11.9	2.06	Ruminococcus gnavus NT5046	1.97
56	Ruminococcus lactaris	CLA-AA-H279	Ruminococcus lactaris ATCC 29176	2.38	Ruminococcus lactaris CLA-AA-H172	2.36	Ruminococcus lactaris CC59_002D	2.32	Ruminococcus lactaris ATCC 29176	2.41	Ruminococcus lactaris CC59_002D	2.35	Ruminococcus lactaris CLA-AA-H172	2.35
57	Ruminococcus torques	CLA-AA-H261	Ruminococcus torques CLA-AA-H182	2.05	Ruminococcus torques NT5047	2.03	Corynebacterium pseudodiphtheriticum ATCC 10701 THL	1.45	Ruminococcus torques NT5047	2.12	Ruminococcus torques CLA-AA-H182	1.99	Corynebacterium pseudodiphtheriticum ATCC 10701 THL	1.36
58	Sellimonas intestinalis	MSK.1.25	Sellimonas intestinalis MSK 1.19	2.48	Sellimonas intestinalis MSK 1.21	2.45	Sellimonas intestinalis MSK 1.24	2.37	Sellimonas intestinalis MSK 1.24	2.45	Sellimonas intestinalis MSK 1.19	2.43	Sellimonas intestinalis MSK 1.21	2.43
