# Supplementary material for: A MALDI-TOF MS library for rapid identification of human commensal gut bacteria from the class Clostridia
Source: Front Microbiol. 2023 Feb 21;14:1104707. doi: 10.3389/fmicb.2023.1104707 (PMC9990839; doi:10.3389/fmicb.2023.1104707)
Supplement: Supplementary file 4 [file Table_4.XLSX]

## Sheet: Sheet1
Strain biobank code	Media for isolation	Media for culturing	Duration of culture	Organism 1st candidate	Score value	Organism 2nd candidate	Score value	Strain ID	ID database source	Comment			Color code
EBT_178	Schaedler Agar	MRS Broth	4 days	Acidaminococcus intestini	1.71	x		Acidaminococcus intestini P01-30	Bruker MSP only				log score >2 : high confidence identification
EBT_211	mGAM Agar	Schaedler Broth	2 days	Anaerostipes hadrus	1.88	x		Anaerostipes hadrus P08-100	Bruker MSP + CLOSTRI-TOF MSP	Formic acid extraction			log score between 1.7 and 1.99 : low confidence identification
EBT_239	MRS Agar	BHI + Inulin Broth	2 days	Anaerostipes hadrus	1.94	Anaerostipes hadrus	1.76	Anaerostipes hadrus P08-46	Bruker MSP + CLOSTRI-TOF MSP				log score <1.699: no organism identification possible
EBT_240	MRS Agar	BHI + Inulin Broth	2 days	Anaerostipes hadrus	2.05	Anaerostipes hadrus	1.99	Anaerostipes hadrus P08-50	Bruker MSP + CLOSTRI-TOF MSP
EBT_212	Schaedler Agar	BHIS+ Broth	2 days	Anaerostipes hadrus	2.21	Anaerostipes hadrus	1.93	Anaerostipes hadrus P08-63	Bruker MSP + CLOSTRI-TOF MSP
EBT_238	MRS Agar	BHIS+ Broth	2 days	Anaerostipes hadrus	1.76	x		Anaerostipes hadrus P08-66	Bruker MSP + CLOSTRI-TOF MSP
EBT_208	mGAM Agar	BHIS+ Broth	2 days	Bacteroides caccae	1.92	Bacteroides caccae	1.84	Bacteroides caccae P02-20	Bruker MSP only
EBT_202	mGAM Agar	BHIS+ Broth	2 days	Bacteroides caccae	2.31	Bacteroides caccae	2.3	Bacteroides caccae P02-79	Bruker MSP only
EBT_201	mGAM Agar	mGAM Broth	2 days	Bacteroides caccae	2.19	Bacteroides caccae	2.18	Bacteroides caccae P03-1	Bruker MSP only
EBT_198	mGAM Agar	Schaedler Broth	2 days	Bacteroides caccae	2.08	Bacteroides caccae	2.05	Bacteroides caccae P03-95	Bruker MSP only
EBT_247	MRS Agar	Schaedler Broth	2 days	Bacteroides cellulosilyticus	1.7	Bacteroides cellulosilyticus	1.6	Bacteroides cellulosilyticus P03-92	Bruker MSP only
EBT_250	MRS Agar	BHIS+ Broth	4 days	Bacteroides eggerthii	2.26	Bacteroides eggerthii	2.11	Bacteroides eggerthii P02-83	Bruker MSP only
EBT_266	BHI + Inulin Agar	mGAM Broth	4 days	Bacteroides faecis	2.14	Bacteroides faecis	2.07	Bacteroides faecis P02-25	Bruker MSP only
EBT_281	MRS Agar	BHIS+ Broth	4 days	Bacteroides faecis	2.23	Bacteroides faecis	2.11	Bacteroides faecis P02-36	Bruker MSP only
EBT_262	MRS Agar	BHIS+ Broth	2 days	Bacteroides faecis	2.35	Bacteroides faecis	2.34	Bacteroides faecis P02-78	Bruker MSP only
EBT_269	BHI + Inulin Agar	BHIS+ Broth	4 days	Bacteroides faecis	1.9	Bacteroides faecis	1.82	Bacteroides faecis P02-82	Bruker MSP only
EBT_256	MRS Agar	Schaedler Broth	2 days	Bacteroides faecis	2.14	Bacteroides faecis	2.18	Bacteroides faecis P03_107	Bruker MSP only
EBT_286	mGAM Agar	mGAM Broth	2 days	Bacteroides intestinalis	2.27	Bacteroides intestinalis	2.15	Bacteroides intestinalis P02-29	Bruker MSP only
EBT_288	mGAM Agar	BHI + Inulin Broth	7 days	Bacteroides intestinalis	2.08	Bacteroides intestinalis	2.01	Bacteroides intestinalis P02-99	Bruker MSP only
EBT_283	MRS Agar	Schaedler Broth	2 days	Bacteroides intestinalis	2.28	Bacteroides intestinalis	2.15	Bacteroides intestinalis P03-93	Bruker MSP only
EBT_305	BHIS+ Agar	BHI + Inulin Broth	4 days	Bacteroides nordii	2.1	Bacteroides nordii	1.98	Bacteroides nordii P02-104	Bruker MSP only
EBT_292	mGAM Agar	mGAM Broth	2 days	Bacteroides nordii	1.8	Bacteroides nordii	1.79	Bacteroides nordii P03-15	Bruker MSP only
EBT_303	BHIS+ Agar	Schaedler Broth	2 days	Bacteroides nordii	2.36	Bacteroides nordii	2.26	Bacteroides nordii P03-94	Bruker MSP only
EBT_064	Schaedler Agar	BHIS+ Broth	4 days	Bacteroides ovatus	1.84	x		Bacteroides ovatus P01-20	Bruker MSP only
EBT_309	BHIS+ Agar	Schaedler Broth	2 days	Bacteroides ovatus	2.08	Bacteroides ovatus	1.86	Bacteroides ovatus P01-72-1	Bruker MSP only
EBT_312	BHIS+ Agar	Schaedler Broth	2 days	Bacteroides ovatus	2.08	Bacteroides ovatus	1.96	Bacteroides ovatus P01-73	Bruker MSP only
EBT_274	Schaedler Agar	Schaedler Broth	2 days	Bacteroides ovatus	1.81	Bacteroides ovatus	1.79	Bacteroides ovatus P01-73-1	Bruker MSP only
EBT_125	mGAM Agar	Schaedler Broth	2 days	Bacteroides ovatus	2	Bacteroides ovatus	1.92	Bacteroides ovatus P03-97	Bruker MSP only
EBT_141	mGAM Agar	Schaedler Broth	2 days	Bacteroides ovatus	2.17	Bacteroides ovatus	2.13	Bacteroides ovatus P08_107	Bruker MSP only
EBT_128	mGAM Agar	Schaedler Broth	2 days	Bacteroides ovatus	1.99	Bacteroides ovatus	1.92	Bacteroides ovatus P08-102	Bruker MSP only
EBT_069	BHI + Inulin Agar	Schaedler Broth	2 days	Bacteroides ovatus	2.14	Bacteroides ovatus	2.01	Bacteroides ovatus P08-105	Bruker MSP only
EBT_009	Schaedler Agar	mGAM Broth	2 days	Bacteroides ovatus	1.99	Bacteroides ovatus	1.93	Bacteroides ovatus P08-33	Bruker MSP only	Formic acid extraction
EBT_028	Blood Agar	Schaedler Broth	2 days	Bacteroides ovatus	2.02	Bacteroides ovatus	1.99	Bacteroides ovatus P08-91	Bruker MSP only
EBT_135	mGAM Agar	Schaedler Broth	2 days	Bacteroides stercoris	2.07	Bacteroides stercoris	2.05	Bacteroides stercoris P01-77	Bruker MSP only
EBT_197	BHI + Inulin Agar	Schaedler Broth	2 days	Bacteroides thetaiotaomicron	2.09	Bacteroides thetaiotaomicron	2	Bacteroides thetaiotaomicron P01_76	Bruker MSP only
EBT_328	BHI + Inulin Agar	BHIS+ Broth	4 days	Bacteroides thetaiotaomicron	1.8	No identification possible	1.69	Bacteroides thetaiotaomicron P02-21	Bruker MSP only
EBT_215	BHI + Inulin Agar	mGAM Broth	2 days	Bacteroides thetaiotaomicron	2.26	Bacteroides thetaiotaomicron	2.21	Bacteroides thetaiotaomicron P03-6	Bruker MSP only	Formic acid extraction
EBT_217	BHI + Inulin Agar	mGAM Broth	2 days	Bacteroides thetaiotaomicron	2.14	Bacteroides thetaiotaomicron	1.99	Bacteroides thetaiotaomicron P08-25	Bruker MSP only	Formic acid extraction
EBT_233	BHIS+ Agar	BHIS+ Broth	2 days	Bacteroides thetaiotaomicron	2.07	Bacteroides faecis	2.03	Bacteroides thetaiotaomicron P08-62	Bruker MSP only
EBT_331	BHI + Inulin Agar	Schaedler Broth	2 days	Bacteroides uniformis	2.3	Bacteroides uniformis	2.28	Bacteroides uniformis P01-80	Bruker MSP only
EBT_337	BHI + Inulin Agar	mGAM Broth	2 days	Bacteroides uniformis	2.18	Bacteroides uniformis	2.03	Bacteroides uniformis P08-29	Bruker MSP only	Formic acid extraction
EBT_097	BHI + Inulin Agar	BHIS+ Broth	4 days	Bacteroides uniformis	2.38	Bacteroides uniformis	2.26	Bacteroides uniformis P08-60	Bruker MSP only
EBT_338	BHI + Inulin Agar	Schaedler Broth	2 days	Bacteroides uniformis	2.47	Bacteroides uniformis	2.46	Bacteroides uniformis P08-96	Bruker MSP only	Formic acid extraction
EBT_095	BHI + Inulin Agar	Schaedler Broth	2 days	Bacteroides vulgatus	2.2	Bacteroides vulgatus	2.19	Bacteroides vulgatus P01-72	Bruker MSP only
EBT_242	MRS Agar	Schaedler Broth	2 days	Bacteroides vulgatus	2	Bacteroides vulgatus	1.98	Bacteroides vulgatus P01-72-1	Bruker MSP only
EBT_282	MRS Agar	Schaedler Broth	2 days	Bacteroides vulgatus	2.24	Bacteroides vulgatus	2.25	Bacteroides vulgatus P01-78	Bruker MSP only
EBT_143	BHIS+ Agar	Schaedler Broth	2 days	Bacteroides vulgatus	1.93	Bacteroides vulgatus	1.96	Bacteroides vulgatus P03_96	Bruker MSP only
EBT_131	mGAM Agar	Schaedler Broth	2 days	Bacteroides vulgatus	2.27	Bacteroides vulgatus	2.12	Bacteroides vulgatus P03-101	Bruker MSP only	Formic acid extraction
EBT_035	Blood Agar	Schaedler Broth	2 days	Bacteroides vulgatus	2.45	Bacteroides vulgatus	2.44	Bacteroides vulgatus P03-103	Bruker MSP only	Formic acid extraction
EBT_034	Blood Agar	Schaedler Broth	2 days	Bacteroides vulgatus	2.19	Bacteroides vulgatus	2.19	Bacteroides vulgatus P03-99	Bruker MSP only
EBT_077	Schaedler Agar	mGAM Broth	2 days	Bacteroides vulgatus	1.95	Bacteroides vulgatus	1.95	Bacteroides vulgatus P08-21-1	Bruker MSP only
EBT_049	Blood Agar	Schaedler Broth	2 days	Bacteroides vulgatus	2.14	Bacteroides vulgatus	2.11	Bacteroides vulgatus P08-4	Bruker MSP only
EBT_163	BHIS+ Agar	MRS Broth	2 days	Bfidobacterium longum	1.87	Bfidobacterium longum	1.81	Bfidobacterium longum P08-90	Bruker MSP only
EBT_047	Blood Agar	mGAM Broth	2 days	Bifidobacterium adolescentis	2.38	Bifidobacterium adolescentis	2.35	Bifidobacterium adolescentis P01-13	Bruker MSP only
EBT_016	Blood Agar	Schaedler Broth	2 days	Bifidobacterium adolescentis	2.08	Bifidobacterium adolescentis	2.05	Bifidobacterium adolescentis P01-15	Bruker MSP only
EBT_085	Schaedler Agar	Schaedler Broth	2 days	Bifidobacterium adolescentis	2.16	Bifidobacterium adolescentis	2.05	Bifidobacterium adolescentis P01-85	Bruker MSP only
EBT_074	Schaedler Agar	Schaedler Broth	2 days	Bifidobacterium adolescentis	1.94	Bifidobacterium adolescentis	1.94	Bifidobacterium adolescentis P02-8	Bruker MSP only
EBT_110	mGAM Agar	Schaedler Broth	2 days	Bifidobacterium adolescentis	2.14	Bifidobacterium adolescentis	2.05	Bifidobacterium adolescentis P08-13	Bruker MSP only
EBT_126	mGAM Agar	mGAM Broth	4 days	Bifidobacterium animalis	1.86	Bifidobacterium animalis	1.8	Bifidobacterium animalis P01-1	Bruker MSP only
EBT_112	mGAM Agar	Schaedler Broth	2 days	Bifidobacterium bifidum	2.06	Bifidobacterium bifidum	2	Bifidobacterium bifidum P08-12	Bruker MSP only
EBT_113	mGAM Agar	MRS Broth	2 days	Bifidobacterium bifidum	1.81	No identification possible		Bifidobacterium bifidum P08-77	Bruker MSP only
EBT_127	mGAM Agar	MRS Broth	2 days	Bifidobacterium bifidum	2.19	Bifidobacterium bifidum	2.13	Bifidobacterium bifidum P08-78	Bruker MSP only
EBT_004	Schaedler Agar	MRS Broth	2 days	Bifidobacterium bifidum	2.13	Bifidobacterium bifidum	2.05	Bifidobacterium bifidum P08-87	Bruker MSP only
EBT_102	BHIS+ Agar	mGAM Broth	2 days	Bifidobacterium longum	1.81	Bifidobacterium longum	1.77	Bifidobacterium longum P01-8	Bruker MSP only
EBT_322	mGAM Agar	BHIS+ Broth	7 days	Bifidobacterium longum	2.18	Bifidobacterium longum	2.11	Bifidobacterium longum P01-103	Bruker MSP only
EBT_263	BHI + Inulin Agar	BHI + Inulin Broth	4 days	Bifidobacterium longum	1.92	Bifidobacterium longum	1.84	Bifidobacterium longum P01-107	Bruker MSP only
EBT_133	mGAM Agar	BHIS+ Broth	4 days	Bifidobacterium longum	1.87	Bifidobacterium longum	1.78	Bifidobacterium longum P01-114	Bruker MSP only
EBT_146	BHIS+ Agar	BHIS+ Broth	7 days	Bifidobacterium longum	2.11	Bifidobacterium longum	1.95	Bifidobacterium longum P01-115	Bruker MSP only
EBT_320	mGAM Agar	BHIS+ Broth	4 days	Bifidobacterium longum	1.79	Bifidobacterium longum	1.74	Bifidobacterium longum P01-116	Bruker MSP only
EBT_072	BHI + Inulin Agar	mGAM Broth	4 days	Bifidobacterium longum	2.05	Bifidobacterium longum	1.99	Bifidobacterium longum P01-19	Bruker MSP only
EBT_149	BHIS+ Agar	Schaedler Broth	2 days	Bifidobacterium longum	2.22	Bifidobacterium longum	2.14	Bifidobacterium longum P01-91	Bruker MSP only
EBT_041	Blood Agar	Schaedler Broth	2 days	Bifidobacterium longum	2.02	Bifidobacterium longum	1.86	Bifidobacterium longum P01-93	Bruker MSP only
EBT_179	Schaedler Agar	MRS Broth	2 days	Bifidobacterium longum	2.06	Bfidobacterium longum	2	Bifidobacterium longum P02-33	Bruker MSP only
EBT_014	Blood Agar	MRS Broth	2 days	Bifidobacterium longum	1.99	Bifidobacterium longum	1.99	Bifidobacterium longum P02-39	Bruker MSP only
EBT_321	mGAM Agar	MRS Broth	2 days	Bifidobacterium longum	1.82	Bifidobacterium longum	1.73	Bifidobacterium longum P02-41	Bruker MSP only
EBT_219	BHI + Inulin Agar	MRS Broth	2 days	Bifidobacterium longum	1.7	Bifidobacterium longum	1.7	Bifidobacterium longum P02-42	Bruker MSP only
EBT_190	BHI + Inulin Agar	MRS Broth	2 days	Bifidobacterium longum	1.93	Bifidobacterium longum	1.85	Bifidobacterium longum P02-50	Bruker MSP only
EBT_204	mGAM Agar	MRS Broth	2 days	Bifidobacterium longum	1.93	Bifidobacterium longum	1.92	Bifidobacterium longum P02-54	Bruker MSP only
EBT_155	BHIS+ Agar	Schaedler Broth	2 days	Bifidobacterium longum	2.24	Bifidobacterium longum	2.06	Bifidobacterium longum P08-14	Bruker MSP only
EBT_216	BHI + Inulin Agar	MRS Broth	2 days	Bifidobacterium longum	1.92	No identification possible		Bifidobacterium longum P08-73	Bruker MSP only
EBT_187	BHI + Inulin Agar	MRS Broth	2 days	Bifidobacterium longum	2.01	Bifidobacterium longum	1.95	Bifidobacterium longum P08-79	Bruker MSP only
EBT_071	BHI + Inulin Agar	mGAM Broth	2 days	Bifidobacterium pseudocatenulatum	2.25	Bifidobacterium pseudocatenulatum	2.14	Bifidobacterium pseudocatenulatum P01-10	Bruker MSP only
EBT_065	BHI + Inulin Agar	Schaedler Broth	2 days	Bifidobacterium pseudocatenulatum	2.23	Bifidobacterium pseudocatenulatum	2.1	Bifidobacterium pseudocatenulatum P01-83	Bruker MSP only
EBT_245	MRS Agar	BHIS+ Broth	2 days	Blautia faecis	2.03	Blautia faecis	2	Blautia faecis P01-112	Bruker MSP + CLOSTRI-TOF MSP
EBT_244	MRS Agar	mGAM Broth	2 days	Blautia faecis	1.9	Blautia faecis	1.9	Blautia faecis P03-2	Bruker MSP + CLOSTRI-TOF MSP
EBT_246	MRS Agar	BHI + Inulin Broth	2 days	Blautia luti	1.92	Blautia luti	1.91	Blautia luti P03-42-1	Bruker MSP + CLOSTRI-TOF MSP
EBT_267	BHI + Inulin Agar	BHIS+ Broth	2 days	Blautia luti	2.2	Blautia luti	2.12	Blautia luti P08-64	Bruker MSP + CLOSTRI-TOF MSP
EBT_307	BHIS+ Agar	BHIS+ Broth	2 days	Blautia obeum	1.85	Blautia obeum	1.79	Blautia obeum P03-22	Bruker MSP + CLOSTRI-TOF MSP	Formic acid extraction
EBT_326	BHIS+ Agar	BHIS+ Broth	2 days	Blautia obeum	1.93	x		Blautia obeum P03-33	Bruker MSP + CLOSTRI-TOF MSP
EBT_327	BHIS+ Agar	BHI + Inulin Broth	2 days	Blautia obeum	1.95	Blautia obeum	1.77	Blautia obeum P03-39	Bruker MSP + CLOSTRI-TOF MSP	Formic acid extraction
EBT_075	Schaedler Agar	BHI + Inulin Broth	2 days	Blautia obeum	2.43	Blautia obeum	2.08	Blautia obeum P08-41	Bruker MSP + CLOSTRI-TOF MSP
EBT_124	mGAM Agar	BHI + Inulin Broth	2 days	Blautia obeum	1.93	No identification possible		Blautia obeum P08-51	Bruker MSP + CLOSTRI-TOF MSP
EBT_070	BHI + Inulin Agar	BHI + Inulin Broth	2 days	Blautia schinkii	1.98	Blautia schinkii	1.9	Blautia schinkii P08-39	Bruker MSP + CLOSTRI-TOF MSP
EBT_169	BHIS+ Agar	BHI + Inulin Broth	2 days	Blautia schinkii	1.7	x		Blautia schinkii P08-44	Bruker MSP + CLOSTRI-TOF MSP	Formic acid extraction
EBT_088	Schaedler Agar	BHI + Inulin Broth	2 days	Blautia schinkii	1.86	Blautia luti	1.77	Blautia sp. P08-42	Bruker MSP + CLOSTRI-TOF MSP	Formic acid extraction
EBT_293	mGAM Agar	BHI + Inulin Broth	4 days	Blautia luti	2.16	Blautia wexlerae	1.7	Blautia sp. P01-108	Bruker MSP + CLOSTRI-TOF MSP
EBT_302	BHIS+ Agar	BHI + Inulin Broth	4 days	Blautia luti	2.16	Blautia wexlerae	1.73	Blautia sp. P03-43	Bruker MSP + CLOSTRI-TOF MSP
EBT_248	MRS Agar	BHIS+ Broth	2 days	Blautia luti	1.8	Blautia hansenii	1.71	Blautia sp. P03-57	Bruker MSP + CLOSTRI-TOF MSP
EBT_255	MRS Agar	BHI + Inulin Broth	2 days	Blautia luti	2.2	Blautia schinkii	2.13	Blautia sp. P08-49	Bruker MSP + CLOSTRI-TOF MSP
EBT_001	Schaedler Agar	mGAM Broth	2 days	Blautia uniformis	1.93	x		Blautia uniformis P01-6	Bruker MSP + CLOSTRI-TOF MSP
EBT_207	mGAM Agar	BHI + Inulin Broth	2 days	Blautia wexlerae	2.14	Blautia wexlerae	2.05	Blautia wexlerae P01-101	Bruker MSP + CLOSTRI-TOF MSP
EBT_276	MRS Agar	BHIS+ Broth	2 days	Blautia wexlerae	1.89	Blautia wexlerae	1.88	Blautia wexlerae P01-109	Bruker MSP + CLOSTRI-TOF MSP
EBT_279	MRS Agar	BHIS+ Broth	2 days	Blautia wexlerae	1.85	Blautia wexlerae	1.75	Blautia wexlerae P01-110	Bruker MSP + CLOSTRI-TOF MSP
EBT_280	MRS Agar	BHI + Inulin Broth	2 days	Blautia wexlerae	2.09	Blautia wexlerae	2.09	Blautia wexlerae P01-51	Bruker MSP + CLOSTRI-TOF MSP
EBT_284	MRS Agar	BHIS+ Broth	2 days	Blautia wexlerae	1.82	Blautia wexlerae	1.81	Blautia wexlerae P03-23	Bruker MSP + CLOSTRI-TOF MSP
EBT_315	BHIS+ Agar	BHIS+ Broth	2 days	Blautia wexlerae	2.01	Blautia wexlerae	1.84	Blautia wexlerae P03-35	Bruker MSP + CLOSTRI-TOF MSP	Formic acid extraction
EBT_325	MRS Agar	BHI + Inulin Broth	2 days	Blautia wexlerae	2.24	Blautia wexlerae	2.17	Blautia wexlerae P03-48	Bruker MSP + CLOSTRI-TOF MSP
EBT_114	mGAM Agar	BHI + Inulin Broth	2 days	Blautia wexlerae	1.77	No identification possible		Blautia wexlerae P08-37	Bruker MSP + CLOSTRI-TOF MSP
EBT_137	mGAM Agar	mGAM Broth	4 days	Clostridium celerecrescens	2.12	No identification possible	1.37	Clostridium celerecrescens P03-11	Bruker MSP + CLOSTRI-TOF MSP
EBT_167	BHIS+ Agar	BHI + Inulin Broth	2 days	Clostridium celerecrescens	1.97	Clostridium celerecrescens	1.87	Clostridium celerecrescens P03-45	Bruker MSP + CLOSTRI-TOF MSP
EBT_176	Schaedler Agar	mGAM Broth	7 days	Clostridium celerecrescens	2.04	No identification possible	1.81	Clostridium celerecrescens P08-19	Bruker MSP + CLOSTRI-TOF MSP
EBT_019	Blood Agar	mGAM Broth	4 days	Clostridium celerecrescens	2.09	No identification possible		Clostridium celerecrescens P08-34	Bruker MSP + CLOSTRI-TOF MSP
EBT_206	mGAM Agar	BHIS+ Broth	2 days	Clostridium innocuum	2.18	Clostridium innocuum	2.09	Clostridium innocuum P02-19	Bruker MSP only
EBT_232	BHIS+ Agar	MRS Broth	4 days	Clostridium innocuum	1.79	Clostridium innocuum	1.79	Clostridium innocuum P02-37	Bruker MSP only
EBT_200	mGAM Agar	MRS Broth	4 days	Clostridium innocuum	2.08	Clostridium innocuum	1.94	Clostridium innocuum P02-38	Bruker MSP only
EBT_196	BHI + Inulin Agar	MRS Broth	4 days	Clostridium innocuum	1.94	Clostridium innocuum	1.89	Clostridium innocuum P02-43	Bruker MSP only
EBT_191	BHI + Inulin Agar	MRS Broth	4 days	Clostridium innocuum	1.85	Clostridium innocuum	1.79	Clostridium innocuum P02-48	Bruker MSP only
EBT_147	BHIS+ Agar	MRS Broth	7 days	Clostridium innocuum	2.31	Clostridium innocuum	2.25	Clostridium innocuum P02-49	Bruker MSP only
EBT_209	mGAM Agar	Schaedler Broth	2 days	Clostridium innocuum	2.07	Clostridium innocuum	2	Clostridium innocuum P02-6	Bruker MSP only
EBT_013	Blood Agar	BHI + Inulin Broth	2 days	Clostridium innocuum	2.01	Clostridium innocuum	1.8	Clostridium innocuum P02-92	Bruker MSP only	Formic acid extraction
EBT_096	BHI + Inulin Agar	BHIS+ Broth	4 days	Clostridium innocuum	2.25	Clostridium innocuum	2.21	Clostridium innocuum P03-33	Bruker MSP only
EBT_150	BHIS+ Agar	mGAM Broth	2 days	Clostridium innocuum	2.07	Clostridium innocuum	1.95	Clostridium innocuum P03-49	Bruker MSP only
EBT_158	BHIS+ Agar	Schaedler Broth	2 days	Clostridium innocuum	2.16	Clostridium innocuum	2.03	Clostridium innocuum P03-88	Bruker MSP only
EBT_290	mGAM Agar	BHIS+ Broth	4 days	Collinsella aerofaciens	1.79	Collinsella aerofaciens	1.76	Collinsella aerofaciens P01-117	Bruker MSP only
EBT_195	BHI + Inulin Agar	mGAM Broth	2 days	Collinsella aerofaciens	2.21	Collinsella aerofaciens	2.11	Collinsella aerofaciens P01-12	Bruker MSP only	Formic acid extraction
EBT_193	BHI + Inulin Agar	mGAM Broth	4 days	Collinsella aerofaciens	2.06	Collinsella aerofaciens	2	Collinsella aerofaciens P01-4	Bruker MSP only
EBT_144	BHIS+ Agar	BHI + Inulin Broth	4 days	Collinsella aerofaciens	1.8	x		Collinsella aerofaciens P02-103	Bruker MSP only
EBT_145	BHIS+ Agar	BHI + Inulin Broth	4 days	Collinsella aerofaciens	2.08	Collinsella aerofaciens	1.96	Collinsella aerofaciens P02-106	Bruker MSP only
EBT_166	BHIS+ Agar	mGAM Broth	4 days	Collinsella aerofaciens	2.15	Collinsella aerofaciens	2.04	Collinsella aerofaciens P02-25	Bruker MSP only
EBT_192	BHI + Inulin Agar	mGAM Broth	2 days	Collinsella aerofaciens	1.87	Collinsella aerofaciens	1.84	Collinsella aerofaciens P02-26	Bruker MSP only
EBT_100	BHI + Inulin Agar	mGAM Broth	2 days	Collinsella aerofaciens	1.9	Sutterella wadsworthensis	1.85	Collinsella aerofaciens P02-33	Bruker MSP only
EBT_138	mGAM Agar	MRS Broth	2 days	Collinsella aerofaciens	1.81	No identification possible	1.68	Collinsella aerofaciens P02-46	Bruker MSP only
EBT_153	BHIS+ Agar	MRS Broth	4 days	Collinsella aerofaciens	1.77	Collinsella aerofaciens	1.73	Collinsella aerofaciens P02-51	Bruker MSP only
EBT_291	mGAM Agar	BHIS+ Broth	4 days	Collinsella aerofaciens	1.96	Collinsella aerofaciens	1.93	Collinsella aerofaciens P02-76	Bruker MSP only
EBT_099	BHI + Inulin Agar	BHIS+ Broth	4 days	Collinsella aerofaciens	2.18	Collinsella aerofaciens	2.15	Collinsella aerofaciens P02-80	Bruker MSP only
EBT_234	BHIS+ Agar	BHIS+ Broth	2 days	Collinsella aerofaciens	1.99	Collinsella aerofaciens	1.87	Collinsella aerofaciens P02-85	Bruker MSP only
EBT_165	BHIS+ Agar	Schaedler Broth	2 days	Collinsella aerofaciens	2.33	Collinsella aerofaciens	2.06	Collinsella aerofaciens P03-10	Bruker MSP only
EBT_265	BHI + Inulin Agar	Schaedler Broth	2 days	Collinsella aerofaciens	1.97	Collinsella aerofaciens	1.78	Collinsella aerofaciens P03-108	Bruker MSP only	Formic acid extraction
EBT_159	BHIS+ Agar	Schaedler Broth	2 days	Collinsella aerofaciens	2.24	Collinsella aerofaciens	1.98	Collinsella aerofaciens P03-12	Bruker MSP only
EBT_223	BHI + Inulin Agar	mGAM Broth	2 days	Collinsella aerofaciens	1.96	Collinsella aerofaciens	1.84	Collinsella aerofaciens P03-13	Bruker MSP only
EBT_268	BHI + Inulin Agar	mGAM Broth	2 days	Collinsella aerofaciens	1.89	Collinsella aerofaciens	1.83	Collinsella aerofaciens P03-14	Bruker MSP only
EBT_188	BHI + Inulin Agar	mGAM Broth	4 days	Collinsella aerofaciens	1.81	Collinsella aerofaciens	1.77	Collinsella aerofaciens P03-17	Bruker MSP only
EBT_323	mGAM Agar	BHIS+ Broth	4 days	Collinsella aerofaciens	2.06	Collinsella aerofaciens	1.89	Collinsella aerofaciens P03-24	Bruker MSP only
EBT_333	BHI + Inulin Agar	BHI + Inulin Broth	7 days	Collinsella aerofaciens	2	Collinsella aerofaciens	2	Collinsella aerofaciens P03-38	Bruker MSP only
EBT_093	BHI + Inulin Agar	mGAM Broth	2 days	Collinsella aerofaciens	1.89	Collinsella aerofaciens	1.85	Collinsella aerofaciens P03-4	Bruker MSP only
EBT_184	BHI + Inulin Agar	MRS Broth	2 days	Collinsella aerofaciens	2.05	Collinsella aerofaciens	1.95	Collinsella aerofaciens P03-55	Bruker MSP only
EBT_098	BHI + Inulin Agar	MRS Broth	2 days	Collinsella aerofaciens	2.11	Collinsella aerofaciens	2.08	Collinsella aerofaciens P03-57	Bruker MSP only
EBT_090	BHI + Inulin Agar	MRS Broth	2 days	Collinsella aerofaciens	1.83	No identification possible	1.46	Collinsella aerofaciens P03-59	Bruker MSP only
EBT_068	BHI + Inulin Agar	MRS Broth	4 days	Collinsella aerofaciens	2.17	Collinsella aerofaciens	2.04	Collinsella aerofaciens P03-67	Bruker MSP only
EBT_278	MRS Agar	Schaedler Broth	4 days	Coprococcus catus	1.78	No identification possible		Coprococcus catus P01-98	Bruker MSP + CLOSTRI-TOF MSP
EBT_203	mGAM Agar	BHI + Inulin Broth	7 days	Coprococcus comes	2.14	Coprococcus comes	2.05	Coprococcus comes P01-100	Bruker MSP + CLOSTRI-TOF MSP
EBT_058	Blood Agar	mGAM Broth	2 days	Coprococcus comes	1.81	Coprococcus comes	1.77	Coprococcus comes P01-12	Bruker MSP + CLOSTRI-TOF MSP
EBT_199	mGAM Agar	mGAM Broth	2 days	Coprococcus comes	1.92	Coprococcus comes	1.91	Coprococcus comes P01-17	Bruker MSP + CLOSTRI-TOF MSP	Formic acid extraction
EBT_226	BHIS+ Agar	mGAM Broth	2 days	Coprococcus comes	2.09	Coprococcus comes	2.01	Coprococcus comes P01-22	Bruker MSP + CLOSTRI-TOF MSP
EBT_107	mGAM Agar	BHI + Inulin Broth	7 days	Coprococcus comes	2.21	Coprococcus comes	2.25	Coprococcus comes P01-48	Bruker MSP + CLOSTRI-TOF MSP
EBT_329	BHI + Inulin Agar	BHI + Inulin Broth	7 days	Coprococcus comes	2.1	Coprococcus comes	2	Coprococcus comes P01-50	Bruker MSP + CLOSTRI-TOF MSP
EBT_318	BHIS+ Agar	BHI + Inulin Broth	2 days	Coprococcus comes	2.23	Coprococcus comes	2.09	Coprococcus comes P01-54	Bruker MSP + CLOSTRI-TOF MSP
EBT_228	BHIS+ Agar	BHI + Inulin Broth	2 days	Coprococcus comes	2.25	Coprococcus comes	2.16	Coprococcus comes P01-56	Bruker MSP + CLOSTRI-TOF MSP
EBT_036	Blood Agar	BHI + Inulin Broth	7 days	Coprococcus comes	2.13	Coprococcus comes	2.08	Coprococcus comes P01-57	Bruker MSP + CLOSTRI-TOF MSP
EBT_042	Blood Agar	Schaedler Broth	2 days	Coprococcus comes	1.87	Coprococcus comes	1.83	Coprococcus comes P01-9	Bruker MSP + CLOSTRI-TOF MSP
EBT_298	BHIS+ Agar	Schaedler Broth	2 days	Coprococcus comes	2.06	Coprococcus comes	1.97	Coprococcus comes P03-104	Bruker MSP + CLOSTRI-TOF MSP
EBT_030	Blood Agar	BHIS+ Broth	2 days	Coprococcus comes	1.95	Coprococcus comes	1.94	Coprococcus comes P03-31	Bruker MSP + CLOSTRI-TOF MSP
EBT_317	BHIS+ Agar	BHI + Inulin Broth	2 days	Coprococcus comes	2.13	Coprococcus comes	2.09	Coprococcus comes P03-40-1	Bruker MSP + CLOSTRI-TOF MSP
EBT_048	Blood Agar	Schaedler Broth	2 days	Coprococcus comes	2.31	Coprococcus comes	2.3	Coprococcus comes P03-83	Bruker MSP + CLOSTRI-TOF MSP
EBT_236	BHIS+ Agar	mGAM Broth	2 days	Coprococcus comes	2.2	Coprococcus comes	2.11	Coprococcus comes P08-26	Bruker MSP + CLOSTRI-TOF MSP
EBT_287	mGAM Agar	BHI + Inulin Broth	2 days	Coprococcus comes	1.96	Coprococcus comes	1.84	Coprococcus comes P08-55	Bruker MSP + CLOSTRI-TOF MSP
EBT_332	BHI + Inulin Agar	BHI + Inulin Broth	7 days	Cutibacterium acnes	1.72	No identification possible		Cutibacterium acnes P02-94	Bruker MSP only
EBT_336	BHI + Inulin Agar	BHI + Inulin Broth	7 days	Cutibacterium acnes	1.89	Cutibacterium acnes	1.83	Cutibacterium acnes P02-95	Bruker MSP only
EBT_271	BHI + Inulin Agar	BHI + Inulin Broth	2 days	Dorea formicigenerans	2.09	Dorea formicigenerans	2.08	Dorea formicigenerans P01-45	Bruker MSP + CLOSTRI-TOF MSP
EBT_010	Blood Agar	BHI + Inulin Broth	2 days	Dorea formicigenerans	2.2	Dorea formicigenerans	2.13	Dorea formicigenerans P03-54	Bruker MSP + CLOSTRI-TOF MSP
EBT_022	Blood Agar	MRS Broth	2 days	Dorea formicigenerans	2.04	Dorea formicigenerans	2.03	Dorea formicigenerans P03-58	Bruker MSP + CLOSTRI-TOF MSP
EBT_037	Blood Agar	MRS Broth	4 days	Dorea formicigenerans	2.2	Dorea formicigenerans	2.19	Dorea formicigenerans P03-63	Bruker MSP + CLOSTRI-TOF MSP
EBT_251	MRS Agar	mGAM Broth	2 days	Dorea longicatena	1.9	Dorea longicatena	1.75	Dorea longicatena P08-23	Bruker MSP + CLOSTRI-TOF MSP
EBT_029	Blood Agar	BHIS+ Broth	2 days	Dorea longicatena	1.99	Dorea longicatena	1.97	Dorea longicatena P01-113	Bruker MSP + CLOSTRI-TOF MSP
EBT_050	Blood Agar	mGAM Broth	2 days	Dorea longicatena	2.05	Dorea longicatena	2.01	Dorea longicatena P01-24	Bruker MSP + CLOSTRI-TOF MSP
EBT_003	Schaedler Agar	BHI + Inulin Broth	2 days	Dorea longicatena	1.88	Dorea longicatena	1.76	Dorea longicatena P01-58	Bruker MSP + CLOSTRI-TOF MSP
EBT_023	Blood Agar	Schaedler Broth	2 days	Dorea longicatena	1.9	Dorea longicatena	1.85	Dorea longicatena P01-81	Bruker MSP + CLOSTRI-TOF MSP
EBT_018	Blood Agar	Schaedler Broth	2 days	Dorea longicatena	1.84	Dorea longicatena	1.82	Dorea longicatena P01-99	Bruker MSP + CLOSTRI-TOF MSP
EBT_120	mGAM Agar	Schaedler Broth	2 days	Dorea longicatena	2	Dorea longicatena	1.95	Dorea longicatena P02-3	Bruker MSP + CLOSTRI-TOF MSP
EBT_057	Blood Agar	Schaedler Broth	2 days	Dorea longicatena	2.23	Dorea longicatena	2.01	Dorea longicatena P03_102	Bruker MSP + CLOSTRI-TOF MSP
EBT_311	BHIS+ Agar	BHIS+ Broth	2 days	Dorea longicatena	2	Dorea longicatena	1.99	Dorea longicatena P03-20	Bruker MSP + CLOSTRI-TOF MSP
EBT_054	Blood Agar	Schaedler Broth	2 days	Dorea longicatena	2.19	Dorea longicatena	2.15	Dorea longicatena P03-85	Bruker MSP + CLOSTRI-TOF MSP
EBT_032	Blood Agar	Schaedler Broth	2 days	Dorea longicatena	2.31	Dorea longicatena	2.17	Dorea longicatena P08_95	Bruker MSP + CLOSTRI-TOF MSP
EBT_052	Blood Agar	Schaedler Broth	2 days	Dorea longicatena	2.05	Dorea longicatena	1.88	Dorea longicatena P08-101	Bruker MSP + CLOSTRI-TOF MSP
EBT_117	mGAM Agar	Schaedler Broth	2 days	Dorea longicatena	1.9	Dorea longicatena	1.78	Dorea longicatena P08-17	Bruker MSP + CLOSTRI-TOF MSP
EBT_139	mGAM Agar	Schaedler Broth	2 days	Dorea longicatena	1.88	Dorea longicatena	1.76	Dorea longicatena P08-18	Bruker MSP + CLOSTRI-TOF MSP
EBT_237	BHIS+ Agar	mGAM Broth	2 days	Dorea longicatena	2.01	Dorea longicatena	1.9	Dorea longicatena P08-24	Bruker MSP + CLOSTRI-TOF MSP
EBT_306	BHIS+ Agar	mGAM Broth	2 days	Dorea longicatena	1.91	Dorea longicatena	1.82	Dorea longicatena P08-28	Bruker MSP + CLOSTRI-TOF MSP
EBT_020	Blood Agar	mGAM Broth	2 days	Dorea longicatena	1.95	Dorea longicatena	1.93	Dorea longicatena P08-30	Bruker MSP + CLOSTRI-TOF MSP
EBT_129	mGAM Agar	mGAM Broth	2 days	Dorea longicatena	1.77	x		Dorea longicatena P08-32	Bruker MSP + CLOSTRI-TOF MSP
EBT_040	Blood Agar	mGAM Broth	2 days	Dorea longicatena	1.8	Dorea longicatena	1.72	Dorea longicatena P08-36	Bruker MSP + CLOSTRI-TOF MSP
EBT_106	mGAM Agar	BHI + Inulin Broth	2 days	Dorea longicatena	2.05	Dorea longicatena	1.91	Dorea longicatena P08-44	Bruker MSP + CLOSTRI-TOF MSP
EBT_299	BHIS+ Agar	Schaedler Broth	2 days	Dorea longicatena	1.78	x		Dorea longicatena P08-5	Bruker MSP + CLOSTRI-TOF MSP
EBT_012	Blood Agar	BHI + Inulin Broth	2 days	Dorea longicatena	2.05	Dorea longicatena	2.03	Dorea longicatena P08-53	Bruker MSP + CLOSTRI-TOF MSP
EBT_025	Blood Agar	BHIS+ Broth	2 days	Dorea longicatena	1.92	Dorea longicatena	1.63	Dorea longicatena P08-59	Bruker MSP + CLOSTRI-TOF MSP
EBT_027	Blood Agar	BHIS+ Broth	2 days	Dorea longicatena	2.19	Dorea longicatena	2.18	Dorea longicatena P08-65	Bruker MSP + CLOSTRI-TOF MSP
EBT_033	Blood Agar	BHIS+ Broth	2 days	Dorea longicatena	2.14	Dorea longicatena	2	Dorea longicatena P08-68	Bruker MSP + CLOSTRI-TOF MSP
EBT_053	Blood Agar	Schaedler Broth	2 days	Dorea longicatena	2.21	Dorea longicatena	2.16	Dorea longicatena P08-95	Bruker MSP + CLOSTRI-TOF MSP
EBT_011	Blood Agar	Schaedler Broth	2 days	Dorea longicatena	2.09	Dorea longicatena	2.09	Dorea longicatena P08-98	Bruker MSP + CLOSTRI-TOF MSP
EBT_264	BHI + Inulin Agar	BHI + Inulin Broth	4 days	Eisenbergiella tayi	1.75	x		Eisenbergiella tayi P02-107	Bruker MSP only
EBT_213	Schaedler Agar	Schaedler Broth	2 days	Eisenbergiella tayi	2.06	x		Eisenbergiella tayi P02-16	Bruker MSP only
EBT_231	BHIS+ Agar	BHIS+ Broth	2 days	Eisenbergiella tayi	1.83	x		Eisenbergiella tayi P02-75	Bruker MSP only
EBT_227	BHIS+ Agar	BHIS+ Broth	2 days	Eisenbergiella tayi	2.02	No identification possible		Eisenbergiella tayi P02-88	Bruker MSP only
EBT_175	BHIS+ Agar	BHIS+ Broth	2 days	Enterocloster bolteae	2.07	Enterocloster clostridioformis	1.97	Enterocloster bolteae P02-74	Bruker MSP only
EBT_115	mGAM Agar	mGAM Broth	2 days	Enterococcus faecalis	2.5	Enterococcus faecalis	2.4	Enterococcus faecalis P08-31	Bruker MSP only	Formic acid extraction
EBT_121	mGAM Agar	mGAM Broth	2 days	Enterococcus faecalis	2.41	Enterococcus faecalis	2.4	Enterococcus faecalis P08-35	Bruker MSP only
EBT_194	BHI + Inulin Agar	BHI + Inulin Broth	2 days	Enterococcus faecalis	2.21	Enterococcus faecalis	2.14	Enterococcus faecalis P08-54	Bruker MSP only
EBT_171	BHIS+ Agar	BHIS+ Broth	2 days	Enterococcus faecalis	2.41	Enterococcus faecalis	2.37	Enterococcus faecalis P08-71	Bruker MSP only
EBT_172	BHIS+ Agar	BHIS+ Broth	2 days	Enterococcus faecalis	2.11	Enterococcus faecalis	1.94	Enterococcus faecalis P08-72	Bruker MSP only
EBT_017	Blood Agar	Schaedler Broth	2 days	Enterococcus faecalis	2.23	Enterococcus faecalis	2.16	Enterococcus faecalis P08-92-1	Bruker MSP only
EBT_043	Blood Agar	Schaedler Broth	2 days	Enterococcus faecalis	2.37	Enterococcus faecalis	2.27	Enterococcus faecalis P08-92-1	Bruker MSP only
EBT_073	Schaedler Agar	Schaedler Broth	2 days	Escherichia coli	2.28	Escherichia coli	2.11	Escherichia coli P02-1	Bruker MSP only
EBT_222	BHI + Inulin Agar	BHI + Inulin Broth	2 days	Escherichia coli	1.88	Escherichia coli	1.85	Escherichia coli P02-100	Bruker MSP only
EBT_221	BHI + Inulin Agar	BHI + Inulin Broth	2 days	Escherichia coli	2.11	Escherichia coli	2.04	Escherichia coli P02-101	Bruker MSP only
EBT_220	BHI + Inulin Agar	BHI + Inulin Broth	2 days	Escherichia coli	1.74	Escherichia coli	1.74	Escherichia coli P02-108	Bruker MSP only
EBT_083	Schaedler Agar	Schaedler Broth	2 days	Escherichia coli	2.21	Escherichia coli	2.19	Escherichia coli P02-14	Bruker MSP only
EBT_086	Schaedler Agar	Schaedler Broth	2 days	Escherichia coli	2.15	Escherichia coli	2.08	Escherichia coli P02-2	Bruker MSP only
EBT_087	Schaedler Agar	Schaedler Broth	2 days	Escherichia coli	2.11	Escherichia coli	1.96	Escherichia coli P02-4	Bruker MSP only
EBT_039	Blood Agar	Schaedler Broth	2 days	Escherichia coli	2.27	Escherichia coli	2.26	Escherichia coli P03-106	Bruker MSP only
EBT_164	BHIS+ Agar	BHIS+ Broth	2 days	Escherichia coli	2.25	Escherichia coli	2.22	Escherichia coli P03-30	Bruker MSP only
EBT_230	BHIS+ Agar	BHIS+ Broth	2 days	Escherichia coli	2.16	Escherichia coli	2.12	Escherichia coli P03-34	Bruker MSP only
EBT_059	Schaedler Agar	Schaedler Broth	2 days	Escherichia coli	2.14	Escherichia coli	2.08	Escherichia coli P03-77	Bruker MSP only
EBT_061	Schaedler Agar	Schaedler Broth	2 days	Escherichia coli	2.03	Escherichia coli	2.02	Escherichia coli P03-79	Bruker MSP only
EBT_062	Schaedler Agar	Schaedler Broth	2 days	Escherichia coli	2.24	Escherichia coli	2.2	Escherichia coli P03-80	Bruker MSP only
EBT_063	Schaedler Agar	Schaedler Broth	2 days	Escherichia coli	2.15	Escherichia coli	2.05	Escherichia coli P03-82	Bruker MSP only
EBT_105	mGAM Agar	mGAM Broth	7 days	Eubacterium eligens	2.05	Eubacterium eligens	2.05	Eubacterium eligens P01-10	Bruker MSP + CLOSTRI-TOF MSP
EBT_089	Schaedler Agar	BHI + Inulin Broth	4 days	Eubacterium halii	2.37	Eubacterium halii	1.98	Eubacterium halii P01-53	Bruker MSP + CLOSTRI-TOF MSP
EBT_076	Schaedler Agar	BHI + Inulin Broth	2 days	Eubacterium halii	1.7	No identification possible		Eubacterium halii P03-46	Bruker MSP + CLOSTRI-TOF MSP
EBT_082	Schaedler Agar	BHI + Inulin Broth	2 days	Eubacterium hallii	2.12	Eubacterium hallii	1.99	Eubacterium hallii P01-60	Bruker MSP + CLOSTRI-TOF MSP
EBT_295	mGAM Agar	mGAM Broth	7 days	Eubacterium rectale	2.17	Eubacterium rectale	2.08	Eubacterium rectale P01-11	Bruker MSP + CLOSTRI-TOF MSP
EBT_006	Schaedler Agar	mGAM Broth	7 days	Eubacterium rectale	2.24	Eubacterium rectale	2.15	Eubacterium rectale P01-9	Bruker MSP + CLOSTRI-TOF MSP
EBT_078	Schaedler Agar	mGAM Broth	2 days	Eubacterium rectale	2.24	Eubacterium rectale	2.18	Eubacterium rectale P03-8	Bruker MSP + CLOSTRI-TOF MSP
EBT_243	MRS Agar	BHIS+ Broth	2 days	Faecalicatena fissicatena	1.95	Faecalicatena fissicatena	1.79	Faecalicatena fissicatena P01-105	Bruker MSP + CLOSTRI-TOF MSP	Formic acid extraction
EBT_254	MRS Agar	BHI + Inulin Broth	2 days	Faecalicatena fissicatena	1.93	Faecalicatena fissicatena	1.72	Faecalicatena fissicatena P01-63	Bruker MSP + CLOSTRI-TOF MSP	Formic acid extraction
EBT_257	MRS Agar	BHI + Inulin Broth	2 days	Faecalicatena fissicatena	1.8	Faecalicatena fissicatena	1.79	Faecalicatena fissicatena P01-65	Bruker MSP + CLOSTRI-TOF MSP	Formic acid extraction
EBT_301	BHIS+ Agar	BHIS+ Broth	4 days	Flavonifractor plautii	2.04	Flavonifractor plautii	1.91	Flavonifractor plautii P02-81	Bruker MSP only
EBT_324	Blood Agar	Schaedler Broth	7 days	Flavonifractor plautii	1.83	Flavonifractor plautii	1.77	Flavonifractor plautii P03-103	Bruker MSP only
EBT_180	Schaedler Agar	Schaedler Broth	2 days	Hungatella hathewayi	2.13	Hungatella hathewayi	1.93	Hungatella hathewayi P03-87	Bruker MSP only
EBT_182	MRS Agar	MRS Broth	2 days	Lactobacillus acidophilus	2.34	Lactobacillus acidophilus	2.2	Lactobacillus acidophilus P08-83	Bruker MSP only
EBT_024	Blood Agar	Schaedler Broth	2 days	Odoribacter splanchnicus	2.16	Odoribacter splanchnicus	2.1	Odoribacter splanchnicus P08-104	Bruker MSP only
EBT_140	mGAM Agar	mGAM Broth	2 days	Parabacteroides distasonis	2.21	Parabacteroides distasonis	2.19	Parabacteroides distasonis P01-16	Bruker MSP only
EBT_225	BHI + Inulin Agar	BHI + Inulin Broth	2 days	Parabacteroides distasonis	2.18	Parabacteroides distasonis	2.18	Parabacteroides distasonis P01-45	Bruker MSP only
EBT_045	Blood Agar	Schaedler Broth	2 days	Parabacteroides distasonis	2.1	Parabacteroides distasonis	2.03	Parabacteroides distasonis P01-75	Bruker MSP only
EBT_116	mGAM Agar	mGAM Broth	2 days	Parabacteroides distasonis	2.21	Parabacteroides distasonis	2.21	Parabacteroides distasonis P02-27	Bruker MSP only
EBT_132	mGAM Agar	mGAM Broth	2 days	Parabacteroides distasonis	2.35	Parabacteroides distasonis	2.3	Parabacteroides distasonis P02-32	Bruker MSP only
EBT_104	mGAM Agar	mGAM Broth	2 days	Parabacteroides distasonis	2.21	Parabacteroides distasonis	2.2	Parabacteroides distasonis P03-10	Bruker MSP only
EBT_122	mGAM Agar	mGAM Broth	2 days	Parabacteroides distasonis	2.27	Parabacteroides distasonis	2.24	Parabacteroides distasonis P03-12	Bruker MSP only
EBT_119	mGAM Agar	mGAM Broth	2 days	Parabacteroides distasonis	2.08	Parabacteroides distasonis	2.08	Parabacteroides distasonis P03-18	Bruker MSP only
EBT_123	mGAM Agar	mGAM Broth	2 days	Parabacteroides distasonis	2.12	Parabacteroides distasonis	2.11	Parabacteroides distasonis P03-3	Bruker MSP only
EBT_109	mGAM Agar	mGAM Broth	2 days	Parabacteroides gordini	2.17	Parabacteroides gordini	2.15	Parabacteroides gordini P02-28	Bruker MSP only
EBT_134	mGAM Agar	mGAM Broth	2 days	Parabacteroides gordini	2.21	Parabacteroides gordini	2.17	Parabacteroides gordini P02-31	Bruker MSP only
EBT_319	BHIS+ Agar	BHIS+ Broth	4 days	Parabacteroides gordini	1.92	Parabacteroides gordini	1.9	Parabacteroides gordini P02-34	Bruker MSP only
EBT_210	mGAM Agar	mGAM Broth	2 days	Phocaeicola vulgatus	2.14	Phocaeicola vulgatus	1.91	Phocaeicola vulgatus P01-20	Bruker MSP only
EBT_304	BHIS+ Agar	BHIS+ Broth	4 days	Phocaeicola vulgatus	1.96	Phocaeicola vulgatus	1.95	Phocaeicola vulgatus P02-36	Bruker MSP only
EBT_177	Schaedler Agar	Schaedler Broth	2 days	Phocaeicola vulgatus	2.02	Phocaeicola vulgatus	1.96	Phocaeicola vulgatus P03-88	Bruker MSP only
EBT_214	BHI + Inulin Agar	BHI + Inulin Broth	2 days	Phocaeicola massiliensis	2.01	Phocaeicolo massiliensis	1.99	Phocaeicolo massiliensis P01-46	Bruker MSP only
EBT_080	Schaedler Agar	mGAM Broth	2 days	Roseburia faecis	1.96	Roseburia faecis	1.83	Roseburia faecis P08-21	Bruker MSP + CLOSTRI-TOF MSP
EBT_084	Schaedler Agar	mGAM Broth	2 days	Roseburia faecis	2.03	Roseburia faecis	1.98	Roseburia faecis P08-22-1	Bruker MSP + CLOSTRI-TOF MSP
EBT_051	Blood Agar	Schaedler Broth	2 days	Streptococcus dysgalactiae	2.33	Streptococcus dysgalactiae	2.25	Streptococcus dysgalactiae P01_66	Bruker MSP only
EBT_056	Blood Agar	Schaedler Broth	2 days	Streptococcus dysgalactiae	2.29	Streptococcus dysgalactiae	2.27	Streptococcus dysgalactiae P01-67	Bruker MSP only
EBT_031	Blood Agar	Schaedler Broth	2 days	Streptococcus dysgalactiae	2.32	Streptococcus dysgalactiae	2.28	Streptococcus dysgalactiae P01-68	Bruker MSP only	Haemolytic
EBT_044	Blood Agar	Schaedler Broth	2 days	Streptococcus dysgalactiae	2.42	Streptococcus dysgalactiae	2.23	Streptococcus dysgalactiae P01-71	Bruker MSP only	Haemolytic
EBT 214.2	BHI + Inulin Agar	BHI + Inulin Broth	3 days	Sutterella wadsworthensis	1.83	Sutterella wadsworthensis	1.76	Sutterella wadsworthensis P01-46	Bruker MSP only
EBT_339	BHI + Inulin Agar	BHI + Inulin Broth	7 days	Sutterella wadsworthensis	2.11	Sutterella wadsworthensis	2.08	Sutterella wadsworthensis P01-47	Bruker MSP only
EBT_002	Schaedler Agar	Schaedler Broth	2 days	No identification possible		No identification possible
EBT_005	Schaedler Agar	Schaedler Broth	2 days	No identification possible		No identification possible
EBT_007	Schaedler Agar	Schaedler Broth	2 days	No identification possible		No identification possible
EBT_008	Schaedler Agar	Schaedler Broth	2 days	No identification possible		No identification possible
EBT_015	Blood Agar	Schaedler Broth	2 days	No identification possible		No identification possible
EBT_021	Blood Agar	Schaedler Broth	2 days	No identification possible		No identification possible
EBT_046	Blood Agar	Schaedler Broth	2 days	No identification possible		No identification possible
EBT_060	Schaedler Agar	Schaedler Broth	2 days	No identification possible		No identification possible
EBT_066	BHI + Inulin Agar	BHI + Inulin Broth	2 days	No identification possible		No identification possible
EBT_067	BHI + Inulin Agar	BHI + Inulin Broth	2 days	No identification possible		No identification possible
EBT_079	Schaedler Agar	Schaedler Broth	2 days	No identification possible		No identification possible
EBT_081	Schaedler Agar	Schaedler Broth	2 days	No identification possible		No identification possible
EBT_091	BHI + Inulin Agar	BHI + Inulin Broth	2 days	No identification possible		No identification possible
EBT_092	BHI + Inulin Agar	BHI + Inulin Broth	2 days	No identification possible		No identification possible
EBT_094	BHI + Inulin Agar	BHI + Inulin Broth	2 days	No identification possible		No identification possible
EBT_101	BHIS+ Agar	BHIS+ Broth	2 days	No identification possible		No identification possible
EBT_103	BHIS+ Agar	BHIS+ Broth	2 days	No identification possible		No identification possible
EBT_108	mGAM Agar	mGAM Broth	2 days	No identification possible		No identification possible
EBT_111	mGAM Agar	mGAM Broth	2 days	No identification possible		No identification possible
EBT_118	mGAM Agar	mGAM Broth	2 days	No identification possible		No identification possible
EBT_130	mGAM Agar	mGAM Broth	2 days	No identification possible		No identification possible
EBT_136	mGAM Agar	mGAM Broth	2 days	No identification possible		No identification possible
EBT_142	BHIS+ Agar	BHIS+ Broth	2 days	No identification possible		No identification possible
EBT_148	BHIS+ Agar	BHIS+ Broth	2 days	No identification possible		No identification possible
EBT_151	BHIS+ Agar	BHIS+ Broth	2 days	No identification possible		No identification possible
EBT_152	BHIS+ Agar	BHIS+ Broth	2 days	No identification possible		No identification possible
EBT_154	BHIS+ Agar	BHIS+ Broth	2 days	No identification possible		No identification possible
EBT_156	BHIS+ Agar	BHIS+ Broth	2 days	No identification possible		No identification possible
EBT_157	BHIS+ Agar	BHIS+ Broth	2 days	No identification possible		No identification possible
EBT_160	BHIS+ Agar	BHIS+ Broth	2 days	No identification possible		No identification possible
EBT_161	BHIS+ Agar	BHIS+ Broth	2 days	No identification possible		No identification possible
EBT_162	BHIS+ Agar	BHIS+ Broth	2 days	No identification possible		No identification possible
EBT_168	BHIS+ Agar	BHIS+ Broth	2 days	No identification possible		No identification possible
EBT_170	BHIS+ Agar	BHIS+ Broth	2 days	No identification possible		No identification possible
EBT_173	BHIS+ Agar	BHIS+ Broth	2 days	No identification possible		No identification possible
EBT_174	BHIS+ Agar	BHIS+ Broth	2 days	No identification possible		No identification possible
EBT_181	MRS Agar	MRS Broth	2 days	No identification possible		No identification possible
EBT_183	MRS Agar	MRS Broth	2 days	No identification possible		No identification possible
EBT_185	BHI + Inulin Agar	BHI + Inulin Broth	2 days	No identification possible		No identification possible
EBT_186	BHI + Inulin Agar	BHI + Inulin Broth	2 days	No identification possible		No identification possible
EBT_189	BHI + Inulin Agar	BHI + Inulin Broth	2 days	No identification possible		No identification possible
EBT_205	mGAM Agar	mGAM Broth	2 days	No identification possible		No identification possible
EBT_218	BHI + Inulin Agar	BHI + Inulin Broth	2 days	No identification possible		No identification possible
EBT_229	BHIS+ Agar	BHIS+ Broth	2 days	No identification possible		No identification possible
EBT_235	BHIS+ Agar	BHIS+ Broth	2 days	No identification possible		No identification possible
EBT_241	MRS Agar	MRS Broth	2 days	No identification possible		No identification possible
EBT_249	MRS Agar	MRS Broth	2 days	No identification possible		No identification possible
EBT_252	MRS Agar	MRS Broth	2 days	No identification possible		No identification possible
EBT_253	MRS Agar	MRS Broth	2 days	No identification possible		No identification possible
EBT_258	MRS Agar	MRS Broth	2 days	No identification possible		No identification possible
EBT_259	MRS Agar	MRS Broth	2 days	No identification possible		No identification possible
EBT_260	MRS Agar	MRS Broth	2 days	No identification possible		No identification possible
EBT_261	MRS Agar	MRS Broth	2 days	No identification possible		No identification possible
EBT_270	BHI + Inulin Agar	BHI + Inulin Broth	4 days	No identification possible		No identification possible
EBT_273	BHI + Inulin Agar	BHI + Inulin Broth	4 days	No identification possible		No identification possible
EBT_277	MRS Agar	MRS Broth	4 days	No identification possible		No identification possible
EBT_285	MRS Agar	MRS Broth	4 days	No identification possible		No identification possible
EBT_289	mGAM Agar	mGAM Broth	4 days	No identification possible		No identification possible
EBT_296	mGAM Agar	mGAM Broth	4 days	No identification possible		No identification possible
EBT_308	BHIS+ Agar	BHIS+ Broth	4 days	No identification possible		No identification possible
EBT_314	BHIS+ Agar	BHIS+ Broth	4 days	No identification possible		No identification possible
EBT_335	BHI + Inulin Agar	BHI + Inulin Broth	7 days	No identification possible		No identification possible
